# Supplementary material for: Genome-Wide Detection of Copy Number Variants in Chinese Indigenous Horse Breeds and Verification of CNV-Overlapped Genes Related to Heat Adaptation of the Jinjiang Horse
Source: Genes (Basel). 2022 Mar 28;13(4):603. doi: 10.3390/genes13040603 (PMC9033042; doi:10.3390/genes13040603)
Supplement: Supplementary file 1 [file genes-13-00603-s001.zip]

Archive with 4 entries (3 files):
- genes-1635822-supplementary/
- genes-1635822-supplementary/Table S1. The primer sequences for qPCR.xlsx
- genes-1635822-supplementary/Table S2. CNVs and CNVRs identified in this study.xlsx
- genes-1635822-supplementary/Table S3. Gene annotation and functional enrichment analysis of 113 CNVRs in Jinjiang horses.xlsx
