# Supplementary material for: Genome-Wide Detection of Copy Number Variants in Chinese Indigenous Horse Breeds and Verification of CNV-Overlapped Genes Related to Heat Adaptation of the Jinjiang Horse
Source: Genes (Basel). 2022 Mar 28;13(4):603. doi: 10.3390/genes13040603 (PMC9033042; doi:10.3390/genes13040603)
Supplement: Supplementary file 1 [file genes-13-00603-s001.zip › genes-1635822-supplementary/Table S1. The primer sequences for qPCR.xlsx]

## Sheet: Sheet1
Table S1. The primer sequences for qPCR.
Target Gene	Primer Sequences	Expected Product Size (bp)	Tm	GenBank Accession Number
SOCS4	F: AGGTGAACTGTTTCCCGCAT	102	60 °C	NM_001256911.1
	R: CCAGGTTCATCACAGAGCCA
HSPA1A	F: CAGCGAGGCGGACAAGAAGAAG	122	60 °C	NM_001256923.1
	R: ACACCTGCTCCAACTCCTTCCTC
NFKBIA	F: CCACTAACTACAACGGCCACA	363	60 °C	XM_023624022.1
	R: CGTCCTCCGTGAACTCTGAC
IL6	F: CTGCTCCTGGTGATGGCTAC	138	60 °C	XM_044765971.1
	R: GGCAGAGATTTTGCCGAGGA
ACTB	F: TCCCTGGAGAAGAGCTACGAG	127	60 °C	NM_001081838.1
	R: TTTCGTGGATGCCACAGGAT
