# Supplementary material for: Genome-Wide Detection of Copy Number Variants in Chinese Indigenous Horse Breeds and Verification of CNV-Overlapped Genes Related to Heat Adaptation of the Jinjiang Horse
Source: Genes (Basel). 2022 Mar 28;13(4):603. doi: 10.3390/genes13040603 (PMC9033042; doi:10.3390/genes13040603)
Supplement: Supplementary file 1 [file genes-13-00603-s001.zip › genes-1635822-supplementary/Table S2. CNVs and CNVRs identified in this study.xlsx]

## Sheet: CNVs identified in this study
CNVs identified in this study, the yellow highlighted lists are breed-specific CNVs.
No.	CNV_ID	number of snp	length	Status	start_snp	end_snp	breed
1	chr12:12829176-13439146	numsnp=13	length=609,971	deletion	startsnp=BIEC2_177387	endsnp=BIEC2_179310	Zhaotong horse
2	chr13:6340547-6529524	numsnp=6	length=188,978	duplication	startsnp=BIEC2_206867	endsnp=BIEC2_216289	Zhaotong horse
3	chr20:11836218-11900448	numsnp=3	length=64,231	duplication	startsnp=BIEC2_545207	endsnp=UKUL3315	Zhaotong horse
4	chr3:90968133-91643073	numsnp=9	length=674,941	duplication	startsnp=BIEC2_801238	endsnp=BIEC2_842559	Zhaotong horse
5	chr4:50933745-51170004	numsnp=5	length=236,260	duplication	startsnp=BIEC2_865345	endsnp=BIEC2_910356	Zhaotong horse
6	chr10:71109464-71204480	numsnp=3	length=95,017	duplication	startsnp=BIEC2_137751	endsnp=BIEC2_137755	Zhaotong horse
7	chr12:12974580-13439146	numsnp=11	length=464,567	duplication	startsnp=BIEC2_186297	endsnp=BIEC2_179310	Zhaotong horse
8	chr18:50304057-50366307	numsnp=3	length=62,251	duplication	startsnp=BIEC2_412418	endsnp=BIEC2_412428	Zhaotong horse
9	chr26:19689740-20049031	numsnp=7	length=359,292	duplication	startsnp=BIEC2-688831	endsnp=TBIEC2_723848	Zhaotong horse
10	chr29:477117-631698	numsnp=4	length=154,582	duplication	startsnp=BIEC2_746734	endsnp=BIEC2_746883	Zhaotong horse
11	chr3:93804431-93818347	numsnp=3	length=13,917	duplication	startsnp=BIEC2_802873	endsnp=BIEC2_802878	Zhaotong horse
12	chr6:4565099-4645464	numsnp=3	length=80,366	duplication	startsnp=BIEC2_936809	endsnp=BIEC2_936816	Zhaotong horse
13	chr4:9374294-9500292	numsnp=7	length=125,999	deletion	startsnp=BIEC2_846928	endsnp=BIEC2_847051	Zhaotong horse
14	chr27:18034845-18056242	numsnp=3	length=21,398	duplication	startsnp=BIEC2_707882	endsnp=BIEC2_707893	Zhaotong horse
15	chr27:9326326-9667252	numsnp=10	length=340,927	duplication	startsnp=BIEC2_702950	endsnp=BIEC2_738723	Zhaotong horse
16	chr4:9374294-9572539	numsnp=8	length=198,246	deletion	startsnp=BIEC2_846928	endsnp=BIEC2_890808	Zhaotong horse
17	chr4:9603437-9626864	numsnp=3	length=23,428	deletion	startsnp=BIEC2_890827	endsnp=BIEC2_890843	Zhaotong horse
18	chr1:159867262-160102520	numsnp=6	length=235,259	duplication	startsnp=BIEC2_72240	endsnp=BIEC2_76268	Zhaotong horse
19	chr3:65889054-65951800	numsnp=3	length=62,747	duplication	startsnp=BIEC2_828145	endsnp=BIEC2-788124	Zhaotong horse
20	chr1:156449080-156491374	numsnp=3	length=42,295	deletion	startsnp=BIEC2-68009	endsnp=BIEC2_68048	Zhaotong horse
21	chr1:156529837-156784088	numsnp=11	length=254,252	deletion	startsnp=BIEC2_68084	endsnp=TBIEC2_72203	Zhaotong horse
22	chr18:3286734-3332666	numsnp=3	length=45,933	duplication	startsnp=BIEC2_392123	endsnp=UKUL3133	Zhaotong horse
23	chr5:37994476-37998277	numsnp=4	length=3,802	duplication	startsnp=BIEC2_905996	endsnp=BIEC2_906005	Zhaotong horse
24	chr18:4952084-5125955	numsnp=14	length=173,872	duplication	startsnp=BIEC2_394631	endsnp=BIEC2_394800	Zhaotong horse
25	chr13:6340547-6461104	numsnp=5	length=120,558	duplication	startsnp=BIEC2_206867	endsnp=BIEC2_216284	Zhaotong horse
26	chr1:56205700-56411105	numsnp=8	length=205,406	deletion	startsnp=BIEC2-23628	endsnp=BIEC2_25113	Zhaotong horse
27	chr12:12829176-14407281	numsnp=20	length=1,578,106	deletion	startsnp=BIEC2_177387	endsnp=BIEC2_183270	Zhaotong horse
28	chr26:20403515-20426991	numsnp=4	length=23,477	duplication	startsnp=BIEC2_689380	endsnp=BIEC2_689410	Zhaotong horse
29	chr9:50803693-50808048	numsnp=3	length=4,356	deletion	startsnp=BIEC2_1093695	endsnp=BIEC2_1093712	Zhaotong horse
30	chr1:156599954-156784088	numsnp=9	length=184,135	deletion	startsnp=BIEC2_68201	endsnp=TBIEC2_72203	Zhaotong horse
31	chr18:28863825-28963971	numsnp=4	length=100,147	duplication	startsnp=BIEC2_409834	endsnp=BIEC2_430949	Zhaotong horse
32	chr4:67857412-67887415	numsnp=3	length=30,004	duplication	startsnp=BIEC2_869173	endsnp=BIEC2_869181	Zhaotong horse
33	chr7:31406445-31529855	numsnp=8	length=123,411	deletion	startsnp=BIEC2_990810	endsnp=BIEC2_990926	Zhaotong horse
34	chr12:13149957-14128309	numsnp=11	length=978,353	duplication	startsnp=BIEC2_178528	endsnp=BIEC2_182749	Zhaotong horse
35	chr8:4391896-4430473	numsnp=4	length=38,578	deletion	startsnp=BIEC2_1024147	endsnp=BIEC2_1024205	Zhaotong horse
36	chr1:156277299-156462763	numsnp=9	length=185,465	deletion	startsnp=TBIEC2_71655	endsnp=BIEC2_68032	Zhaotong horse
37	chr1:159749634-160102520	numsnp=7	length=352,887	duplication	startsnp=BIEC2_72190	endsnp=BIEC2_76268	Zhaotong horse
38	chr1:20392918-20443241	numsnp=3	length=50,324	duplication	startsnp=UKUL39	endsnp=UKUL42	Zhaotong horse
39	chr10:69336129-69514973	numsnp=6	length=178,845	deletion	startsnp=BIEC2_130757	endsnp=BIEC2_130784	Zhaotong horse
40	chr12:4254052-4412763	numsnp=5	length=158,712	duplication	startsnp=TBIEC2_177825	endsnp=BIEC2_177961	Zhaotong horse
41	chr2:68275116-68276174	numsnp=3	length=1,059	duplication	startsnp=BIEC2_485936	endsnp=BIEC2_485938	Zhaotong horse
42	chr21:56972352-57016411	numsnp=3	length=44,060	duplication	startsnp=BIEC2_603254	endsnp=BIEC2_574067	Zhaotong horse
43	chr23:16678526-16799292	numsnp=8	length=120,767	duplication	startsnp=BIEC2_615689	endsnp=BIEC2_615781	Zhaotong horse
44	chr23:8450458-8608496	numsnp=3	length=158,039	duplication	startsnp=BIEC2_610690	endsnp=BIEC2_611007	Zhaotong horse
45	chr28:23748695-23905312	numsnp=6	length=156,618	deletion	startsnp=BIEC2_735468	endsnp=UKUL3998	Zhaotong horse
46	chr4:61658824-61807155	numsnp=5	length=148,332	duplication	startsnp=BIEC2_868070	endsnp=BIEC2_868105	Zhaotong horse
47	chr7:45220415-45559043	numsnp=7	length=338,629	duplication	startsnp=UKUL1617	endsnp=BIEC2_997272	Zhaotong horse
48	chr12:13149957-13364132	numsnp=3	length=214,176	duplication	startsnp=BIEC2_178528	endsnp=BIEC2_179035	Zhaotong horse
49	chr26:9071498-9125144	numsnp=4	length=53,647	duplication	startsnp=BIEC2_682508	endsnp=BIEC2_682574	Zhaotong horse
50	chr3:65889054-66015792	numsnp=4	length=126,739	duplication	startsnp=BIEC2_828145	endsnp=BIEC2_788247	Zhaotong horse
51	chr3:7914300-7983750	numsnp=3	length=69,451	deletion	startsnp=BIEC2_810769	endsnp=BIEC2_771354	Zhaotong horse
52	chr12:13364132-14407281	numsnp=12	length=1,043,150	duplication	startsnp=BIEC2_179035	endsnp=BIEC2_183270	Zhaotong horse
53	chr2:68147054-68276174	numsnp=6	length=129,121	duplication	startsnp=BIEC2_485876	endsnp=BIEC2_485938	Zhaotong horse
54	chr26:19797298-20049031	numsnp=5	length=251,734	duplication	startsnp=BIEC2_723670	endsnp=TBIEC2_723848	Zhaotong horse
55	chr31:23717383-23927508	numsnp=8	length=210,126	duplication	startsnp=BIEC2_841741	endsnp=BIEC2_841784	Zhaotong horse
56	chr9:44946791-45279882	numsnp=8	length=333,092	duplication	startsnp=BIEC2_1091398	endsnp=BIEC2_1091441	Zhaotong horse
57	chr20:30288114-30354930	numsnp=3	length=66,817	deletion	startsnp=BIEC2_554998	endsnp=BIEC2-528015	Zhaotong horse
58	chr14:10821598-10846903	numsnp=4	length=25,306	deletion	startsnp=BIEC2_243889	endsnp=BIEC2_243926	Zhaotong horse
59	chr14:62865190-63139347	numsnp=11	length=274,158	deletion	startsnp=BIEC2-260813	endsnp=BIEC2_260848	Zhaotong horse
60	chr15:32983354-33306504	numsnp=10	length=323,151	deletion	startsnp=BIEC2_301578	endsnp=BIEC2_301617	Zhaotong horse
61	chr1:124048113-124137088	numsnp=4	length=88,976	duplication	startsnp=BIEC2_53204	endsnp=CUHSNP00051438	Zhaotong horse
62	chr12:12974580-13170959	numsnp=6	length=196,380	duplication	startsnp=BIEC2_186297	endsnp=BIEC2_178608	Zhaotong horse
63	chr1:159567621-160102520	numsnp=14	length=534,900	duplication	startsnp=BIEC2_75853	endsnp=BIEC2_76268	Zhaotong horse
64	chr4:52483502-52658601	numsnp=8	length=175,100	deletion	startsnp=BIEC2_910886	endsnp=BIEC2_866064	Zhaotong horse
65	chr12:12520513-13687171	numsnp=18	length=1,166,659	duplication	startsnp=BIEC2_185301	endsnp=BIEC2_188719	Zhaotong horse
66	chr4:52575697-52612016	numsnp=4	length=36,320	duplication	startsnp=BIEC2_865967	endsnp=BIEC2_866035	Zhaotong horse
67	chr1:174042252-174108070	numsnp=4	length=65,819	duplication	startsnp=BIEC2_83416	endsnp=BIEC2-83445	Zhaotong horse
68	chr1:156105494-156462763	numsnp=11	length=357,270	deletion	startsnp=BIEC2_71470	endsnp=BIEC2_68032	Tengchong horse
69	chr1:159296153-159897607	numsnp=16	length=601,455	duplication	startsnp=BIEC2_75621	endsnp=BIEC2_76181	Tengchong horse
70	chr1:159391666-159897607	numsnp=12	length=505,942	duplication	startsnp=BIEC2_75761	endsnp=BIEC2_76181	Tengchong horse
71	chr1:178553782-178573079	numsnp=3	length=19,298	duplication	startsnp=BIEC2_86708	endsnp=BIEC2_86756	Tengchong horse
72	chr10:69355898-69514973	numsnp=5	length=159,076	deletion	startsnp=BIEC2_130760	endsnp=BIEC2_130784	Tengchong horse
73	chr11:33248110-33337791	numsnp=6	length=89,682	duplication	startsnp=BIEC2-149657	endsnp=BIEC2_149707	Tengchong horse
74	chr12:12829176-14407281	numsnp=20	length=1,578,106	duplication	startsnp=BIEC2_177387	endsnp=BIEC2_183270	Tengchong horse
75	chr12:12829176-14822761	numsnp=23	length=1,993,586	deletion	startsnp=BIEC2_177387	endsnp=BIEC2_193176	Tengchong horse
76	chr12:12974580-13170959	numsnp=6	length=196,380	duplication	startsnp=BIEC2_186297	endsnp=BIEC2_178608	Tengchong horse
77	chr12:12974580-13573356	numsnp=12	length=598,777	duplication	startsnp=BIEC2_186297	endsnp=BIEC2_179856	Tengchong horse
78	chr12:13072987-13573356	numsnp=10	length=500,370	duplication	startsnp=BIEC2_178265	endsnp=BIEC2_179856	Tengchong horse
79	chr12:13149957-13687171	numsnp=9	length=537,215	duplication	startsnp=BIEC2_178528	endsnp=BIEC2_188719	Tengchong horse
80	chr12:13364132-13439146	numsnp=5	length=75,015	deletion	startsnp=BIEC2_179035	endsnp=BIEC2_179310	Tengchong horse
81	chr12:13364132-13573356	numsnp=6	length=209,225	duplication	startsnp=BIEC2_179035	endsnp=BIEC2_179856	Tengchong horse
82	chr12:13422256-13687171	numsnp=4	length=264,916	duplication	startsnp=BIEC2_179214	endsnp=BIEC2_188719	Tengchong horse
83	chr18:28863825-28963971	numsnp=4	length=100,147	duplication	startsnp=BIEC2_409834	endsnp=BIEC2_430949	Tengchong horse
84	chr18:3620434-3829634	numsnp=9	length=209,201	duplication	startsnp=UKUL3134	endsnp=BIEC2_393510	Tengchong horse
85	chr2:44672597-44788984	numsnp=7	length=116,388	duplication	startsnp=BIEC2_500426	endsnp=BIEC2_476174	Tengchong horse
86	chr23:16678526-16799292	numsnp=8	length=120,767	duplication	startsnp=BIEC2_615689	endsnp=BIEC2_615781	Tengchong horse
87	chr24:32416012-32518935	numsnp=5	length=102,924	duplication	startsnp=BIEC2_645086	endsnp=TBIEC2_677941	Tengchong horse
88	chr25:26512888-26750938	numsnp=8	length=238,051	deletion	startsnp=BIEC2_666850	endsnp=BIEC2_667125	Tengchong horse
89	chr26:19689740-20049031	numsnp=7	length=359,292	duplication	startsnp=BIEC2-688831	endsnp=TBIEC2_723848	Tengchong horse
90	chr26:19797298-20049031	numsnp=5	length=251,734	duplication	startsnp=BIEC2_723670	endsnp=TBIEC2_723848	Tengchong horse
91	chr26:19882619-20049031	numsnp=4	length=166,413	duplication	startsnp=BIEC2_723723	endsnp=TBIEC2_723848	Tengchong horse
92	chr26:20350220-20426991	numsnp=5	length=76,772	duplication	startsnp=BIEC2-689350	endsnp=BIEC2_689410	Tengchong horse
93	chr27:18034845-18056242	numsnp=3	length=21,398	duplication	startsnp=BIEC2_707882	endsnp=BIEC2_707893	Tengchong horse
94	chr3:65889054-65951800	numsnp=3	length=62,747	duplication	startsnp=BIEC2_828145	endsnp=BIEC2-788124	Tengchong horse
95	chr3:65889054-66015792	numsnp=4	length=126,739	duplication	startsnp=BIEC2_828145	endsnp=BIEC2_788247	Tengchong horse
96	chr3:7914300-7983750	numsnp=3	length=69,451	deletion	startsnp=BIEC2_810769	endsnp=BIEC2_771354	Tengchong horse
97	chr3:90968133-91643073	numsnp=9	length=674,941	duplication	startsnp=BIEC2_801238	endsnp=BIEC2_842559	Tengchong horse
98	chr31:23717383-23927508	numsnp=8	length=210,126	duplication	startsnp=BIEC2_841741	endsnp=BIEC2_841784	Tengchong horse
99	chr31:23869434-23927508	numsnp=3	length=58,075	duplication	startsnp=BIEC2_841779	endsnp=BIEC2_841784	Tengchong horse
100	chr31:4829031-4884348	numsnp=4	length=55,318	duplication	startsnp=BIEC2_832914	endsnp=BIEC2_832926	Tengchong horse
101	chr4:100879322-100973764	numsnp=5	length=94,443	duplication	startsnp=BIEC2_878810	endsnp=BIEC2_924445	Tengchong horse
102	chr4:100917894-100973764	numsnp=3	length=55,871	duplication	startsnp=BIEC2_878863	endsnp=BIEC2_924445	Tengchong horse
103	chr4:101933836-101988664	numsnp=3	length=54,829	duplication	startsnp=BIEC2_879328	endsnp=BIEC2_924893	Tengchong horse
104	chr4:50933745-51170004	numsnp=5	length=236,260	duplication	startsnp=BIEC2_865345	endsnp=BIEC2_910356	Tengchong horse
105	chr4:67857412-67906539	numsnp=4	length=49,128	duplication	startsnp=BIEC2_869173	endsnp=BIEC2_869185	Tengchong horse
106	chr4:7198628-7220122	numsnp=4	length=21,495	duplication	startsnp=BIEC2_845336	endsnp=UKUL892	Tengchong horse
107	chr6:26030051-26154321	numsnp=10	length=124,271	duplication	startsnp=BIEC2_945660	endsnp=BIEC2_993929	Tengchong horse
108	chr6:37546839-37599568	numsnp=4	length=52,730	duplication	startsnp=BIEC2_948656	endsnp=BIEC2_948680	Tengchong horse
109	chr6:4565099-4645464	numsnp=3	length=80,366	duplication	startsnp=BIEC2_936809	endsnp=BIEC2_936816	Tengchong horse
110	chr7:45220415-45661637	numsnp=10	length=441,223	duplication	startsnp=UKUL1617	endsnp=UKUL1639	Tengchong horse
111	chr8:1675761-1998191	numsnp=4	length=322,431	deletion	startsnp=BIEC2_1077795	endsnp=BIEC2_1078267	Tengchong horse
112	chr8:4391896-4559972	numsnp=6	length=168,077	deletion	startsnp=BIEC2_1024147	endsnp=BIEC2_1024317	Tengchong horse
113	chr1:109437369-109510784	numsnp=3	length=73,416	deletion	startsnp=BIEC2_45916	endsnp=TBIEC2_48686	Naqu horse
114	chr1:156599954-156784088	numsnp=9	length=184,135	deletion	startsnp=BIEC2_68201	endsnp=TBIEC2_72203	Naqu horse
115	chr1:156633245-156784088	numsnp=8	length=150,844	deletion	startsnp=BIEC2_68252	endsnp=TBIEC2_72203	Naqu horse
116	chr1:159296153-159749634	numsnp=14	length=453,482	deletion	startsnp=BIEC2_75621	endsnp=BIEC2_72190	Naqu horse
117	chr1:159567621-160102520	numsnp=14	length=534,900	duplication	startsnp=BIEC2_75853	endsnp=BIEC2_76268	Naqu horse
118	chr1:23367500-23587368	numsnp=10	length=219,869	deletion	startsnp=BIEC2_11656	endsnp=BIEC2_11124	Naqu horse
119	chr1:62751674-62818065	numsnp=6	length=66,392	deletion	startsnp=TBIEC2_27335	endsnp=BIEC2_25792	Naqu horse
120	chr1:84757869-85152837	numsnp=9	length=394,969	deletion	startsnp=BIEC2_36560	endsnp=BIEC2_36659	Naqu horse
121	chr10:68799261-69107630	numsnp=11	length=308,370	duplication	startsnp=BIEC2_130684	endsnp=BIEC2-130740	Naqu horse
122	chr12:12520513-13687171	numsnp=18	length=1,166,659	duplication	startsnp=BIEC2_185301	endsnp=BIEC2_188719	Naqu horse
123	chr12:12520513-14128309	numsnp=20	length=1,607,797	duplication	startsnp=BIEC2_185301	endsnp=BIEC2_182749	Naqu horse
124	chr12:12829176-13687171	numsnp=15	length=857,996	deletion	startsnp=BIEC2_177387	endsnp=BIEC2_188719	Naqu horse
125	chr12:12974580-13149957	numsnp=5	length=175,378	duplication	startsnp=BIEC2_186297	endsnp=BIEC2_178528	Naqu horse
126	chr12:13149957-14128309	numsnp=11	length=978,353	duplication	startsnp=BIEC2_178528	endsnp=BIEC2_182749	Naqu horse
127	chr12:13573356-14128309	numsnp=4	length=554,954	duplication	startsnp=BIEC2_179856	endsnp=BIEC2_182749	Naqu horse
128	chr12:13941972-14297056	numsnp=3	length=355,085	deletion	startsnp=BIEC2_190216	endsnp=BIEC2_182946	Naqu horse
129	chr15:64564955-64631484	numsnp=3	length=66,530	duplication	startsnp=BIEC2_314801	endsnp=BIEC2_314819	Naqu horse
130	chr18:3286734-3332666	numsnp=3	length=45,933	duplication	startsnp=BIEC2_392123	endsnp=UKUL3133	Naqu horse
131	chr18:56567378-56889525	numsnp=13	length=322,148	deletion	startsnp=BIEC2_415263	endsnp=BIEC2_415372	Naqu horse
132	chr2:68147054-68276174	numsnp=6	length=129,121	duplication	startsnp=BIEC2_485876	endsnp=BIEC2_485938	Naqu horse
133	chr2:96475414-96702010	numsnp=13	length=226,597	duplication	startsnp=BIEC2_500903	endsnp=BIEC2-501065	Naqu horse
134	chr2:96664019-96702010	numsnp=7	length=37,992	duplication	startsnp=BIEC2_501016	endsnp=BIEC2-501065	Naqu horse
135	chr20:11836218-11900448	numsnp=3	length=64,231	duplication	startsnp=BIEC2_545207	endsnp=UKUL3315	Naqu horse
136	chr23:7331090-7557146	numsnp=8	length=226,057	duplication	startsnp=BIEC2_639651	endsnp=BIEC2_639776	Naqu horse
137	chr25:26512888-26891173	numsnp=10	length=378,286	deletion	startsnp=BIEC2_666850	endsnp=BIEC2_667195	Naqu horse
138	chr26:18764914-19052616	numsnp=9	length=287,703	deletion	startsnp=BIEC2_688052	endsnp=BIEC2_688280	Naqu horse
139	chr26:19689740-20049031	numsnp=7	length=359,292	duplication	startsnp=BIEC2-688831	endsnp=TBIEC2_723848	Naqu horse
140	chr26:19797298-20049031	numsnp=5	length=251,734	duplication	startsnp=BIEC2_723670	endsnp=TBIEC2_723848	Naqu horse
141	chr26:19797298-20426991	numsnp=13	length=629,694	duplication	startsnp=BIEC2_723670	endsnp=BIEC2_689410	Naqu horse
142	chr26:9071498-9125144	numsnp=4	length=53,647	duplication	startsnp=BIEC2_682508	endsnp=BIEC2_682574	Naqu horse
143	chr27:18034845-18056242	numsnp=3	length=21,398	duplication	startsnp=BIEC2_707882	endsnp=BIEC2_707893	Naqu horse
144	chr29:31302752-31322526	numsnp=3	length=19,775	duplication	startsnp=BIEC2_763529	endsnp=BIEC2_763577	Naqu horse
145	chr3:65889054-65951800	numsnp=3	length=62,747	duplication	startsnp=BIEC2_828145	endsnp=BIEC2-788124	Naqu horse
146	chr3:93804431-93874650	numsnp=5	length=70,220	duplication	startsnp=BIEC2_802873	endsnp=BIEC2-802942	Naqu horse
147	chr31:23717383-23927508	numsnp=8	length=210,126	duplication	startsnp=BIEC2_841741	endsnp=BIEC2_841784	Naqu horse
148	chr31:23869434-23927508	numsnp=3	length=58,075	duplication	startsnp=BIEC2_841779	endsnp=BIEC2_841784	Naqu horse
149	chr31:4829031-4884348	numsnp=4	length=55,318	duplication	startsnp=BIEC2_832914	endsnp=BIEC2_832926	Naqu horse
150	chr4:48205749-48629204	numsnp=10	length=423,456	deletion	startsnp=BIEC2_864375	endsnp=BIEC2_864535	Naqu horse
151	chr4:50933745-51004306	numsnp=4	length=70,562	duplication	startsnp=BIEC2_865345	endsnp=BIEC2_910302	Naqu horse
152	chr4:9374294-9500292	numsnp=7	length=125,999	deletion	startsnp=BIEC2_846928	endsnp=BIEC2_847051	Naqu horse
153	chr5:33553127-33584294	numsnp=3	length=31,168	deletion	startsnp=BIEC2_901129	endsnp=BIEC2_901138	Naqu horse
154	chr6:4565099-4645464	numsnp=3	length=80,366	duplication	startsnp=BIEC2_936809	endsnp=BIEC2_936816	Naqu horse
155	chr7:13167854-13331925	numsnp=4	length=164,072	duplication	startsnp=BIEC2_1034445	endsnp=BIEC2_980838	Naqu horse
156	chr7:31406445-31520977	numsnp=7	length=114,533	deletion	startsnp=BIEC2_990810	endsnp=BIEC2_990902	Naqu horse
157	chr7:45220415-45661637	numsnp=10	length=441,223	duplication	startsnp=UKUL1617	endsnp=UKUL1639	Naqu horse
158	chr8:4391896-4430473	numsnp=4	length=38,578	deletion	startsnp=BIEC2_1024147	endsnp=BIEC2_1024205	Naqu horse
159	chr9:44946791-45279882	numsnp=8	length=333,092	duplication	startsnp=BIEC2_1091398	endsnp=BIEC2_1091441	Naqu horse
160	chr9:44946791-45518773	numsnp=12	length=571,983	duplication	startsnp=BIEC2_1091398	endsnp=BIEC2_1091491	Naqu horse
161	chr1:124048113-124137088	numsnp=4	length=88,976	duplication	startsnp=BIEC2_53204	endsnp=CUHSNP00051438	Inner_Mongolian horse
162	chr1:156529837-156784088	numsnp=11	length=254,252	deletion	startsnp=BIEC2_68084	endsnp=TBIEC2_72203	Inner_Mongolian horse
163	chr1:156599954-156784088	numsnp=9	length=184,135	deletion	startsnp=BIEC2_68201	endsnp=TBIEC2_72203	Inner_Mongolian horse
164	chr10:69355898-69514973	numsnp=5	length=159,076	deletion	startsnp=BIEC2_130760	endsnp=BIEC2_130784	Inner_Mongolian horse
165	chr12:12520513-13364132	numsnp=12	length=843,620	duplication	startsnp=BIEC2_185301	endsnp=BIEC2_179035	Inner_Mongolian horse
166	chr12:12520513-13687171	numsnp=18	length=1,166,659	duplication	startsnp=BIEC2_185301	endsnp=BIEC2_188719	Inner_Mongolian horse
167	chr12:12858531-14128309	numsnp=16	length=1,269,779	duplication	startsnp=BIEC2_177483	endsnp=BIEC2_182749	Inner_Mongolian horse
168	chr12:12974580-13170959	numsnp=6	length=196,380	duplication	startsnp=BIEC2_186297	endsnp=BIEC2_178608	Inner_Mongolian horse
169	chr12:13364132-13941972	numsnp=8	length=577,841	duplication	startsnp=BIEC2_179035	endsnp=BIEC2_190216	Inner_Mongolian horse
170	chr13:6340547-6461104	numsnp=5	length=120,558	duplication	startsnp=BIEC2_206867	endsnp=BIEC2_216284	Inner_Mongolian horse
171	chr15:21096082-21297278	numsnp=7	length=201,197	deletion	startsnp=BIEC2_294161	endsnp=BIEC2_294204	Inner_Mongolian horse
172	chr15:32905844-32987009	numsnp=5	length=81,166	deletion	startsnp=BIEC2_301571	endsnp=BIEC2_301580	Inner_Mongolian horse
173	chr18:28863825-28963971	numsnp=4	length=100,147	duplication	startsnp=BIEC2_409834	endsnp=BIEC2_430949	Inner_Mongolian horse
174	chr2:22853555-23235957	numsnp=16	length=382,403	deletion	startsnp=BIEC2_462294	endsnp=BIEC2_462565	Inner_Mongolian horse
175	chr2:68147054-68276174	numsnp=6	length=129,121	duplication	startsnp=BIEC2_485876	endsnp=BIEC2_485938	Inner_Mongolian horse
176	chr2:96475414-96702010	numsnp=13	length=226,597	duplication	startsnp=BIEC2_500903	endsnp=BIEC2-501065	Inner_Mongolian horse
177	chr23:16678526-16799292	numsnp=8	length=120,767	duplication	startsnp=BIEC2_615689	endsnp=BIEC2_615781	Inner_Mongolian horse
178	chr25:26361000-26393690	numsnp=3	length=32,691	deletion	startsnp=BIEC2-666786	endsnp=BIEC2-666796	Inner_Mongolian horse
179	chr25:26462114-26599374	numsnp=4	length=137,261	deletion	startsnp=BIEC2_700627	endsnp=BIEC2_666996	Inner_Mongolian horse
180	chr26:18915304-19052616	numsnp=7	length=137,313	deletion	startsnp=BIEC2_688190	endsnp=BIEC2_688280	Inner_Mongolian horse
181	chr26:19689740-20049031	numsnp=7	length=359,292	duplication	startsnp=BIEC2-688831	endsnp=TBIEC2_723848	Inner_Mongolian horse
182	chr26:19797298-20049031	numsnp=5	length=251,734	duplication	startsnp=BIEC2_723670	endsnp=TBIEC2_723848	Inner_Mongolian horse
183	chr26:9071498-9125144	numsnp=4	length=53,647	duplication	startsnp=BIEC2_682508	endsnp=BIEC2_682574	Inner_Mongolian horse
184	chr3:65889054-65951800	numsnp=3	length=62,747	duplication	startsnp=BIEC2_828145	endsnp=BIEC2-788124	Inner_Mongolian horse
185	chr3:90968133-91643073	numsnp=9	length=674,941	duplication	startsnp=BIEC2_801238	endsnp=BIEC2_842559	Inner_Mongolian horse
186	chr3:93804431-93874650	numsnp=5	length=70,220	duplication	startsnp=BIEC2_802873	endsnp=BIEC2-802942	Inner_Mongolian horse
187	chr31:23717383-23927508	numsnp=8	length=210,126	duplication	startsnp=BIEC2_841741	endsnp=BIEC2_841784	Inner_Mongolian horse
188	chr4:38622327-38625012	numsnp=3	length=2,686	duplication	startsnp=BIEC2_859097	endsnp=BIEC2_859099	Inner_Mongolian horse
189	chr4:50933745-50945963	numsnp=3	length=12,219	duplication	startsnp=BIEC2_865345	endsnp=BIEC2_865364	Inner_Mongolian horse
190	chr4:50933745-51170004	numsnp=5	length=236,260	duplication	startsnp=BIEC2_865345	endsnp=BIEC2_910356	Inner_Mongolian horse
191	chr4:52483502-52658601	numsnp=8	length=175,100	deletion	startsnp=BIEC2_910886	endsnp=BIEC2_866064	Inner_Mongolian horse
192	chr4:52575697-52612016	numsnp=4	length=36,320	duplication	startsnp=BIEC2_865967	endsnp=BIEC2_866035	Inner_Mongolian horse
193	chr4:9009717-9500292	numsnp=13	length=490,576	deletion	startsnp=BIEC2_846616	endsnp=BIEC2_847051	Inner_Mongolian horse
194	chr6:37546839-37599568	numsnp=4	length=52,730	duplication	startsnp=BIEC2_948656	endsnp=BIEC2_948680	Inner_Mongolian horse
195	chr6:4565099-4645464	numsnp=3	length=80,366	duplication	startsnp=BIEC2_936809	endsnp=BIEC2_936816	Inner_Mongolian horse
196	chr7:13167854-13331925	numsnp=4	length=164,072	duplication	startsnp=BIEC2_1034445	endsnp=BIEC2_980838	Inner_Mongolian horse
197	chr8:17994479-18021667	numsnp=5	length=27,189	deletion	startsnp=BIEC2_1034388	endsnp=BIEC2_1034398	Inner_Mongolian horse
198	chr1:119740923-119831834	numsnp=6	length=90,912	deletion	startsnp=BIEC2_52053	endsnp=BIEC2_52135	Lijiang horse
199	chr1:124048113-124137088	numsnp=4	length=88,976	duplication	startsnp=BIEC2_53204	endsnp=CUHSNP00051438	Lijiang horse
200	chr1:124133144-124137088	numsnp=3	length=3,945	duplication	startsnp=CUHSNP00051433	endsnp=CUHSNP00051438	Lijiang horse
201	chr1:136452610-137053473	numsnp=18	length=600,864	deletion	startsnp=BIEC2-59540	endsnp=TBIEC2_63640	Lijiang horse
202	chr1:156135693-156550178	numsnp=13	length=414,486	deletion	startsnp=BIEC2_67687	endsnp=BIEC2_71933	Lijiang horse
203	chr1:156529837-156784088	numsnp=11	length=254,252	deletion	startsnp=BIEC2_68084	endsnp=TBIEC2_72203	Lijiang horse
204	chr1:159567621-159897607	numsnp=10	length=329,987	duplication	startsnp=BIEC2_75853	endsnp=BIEC2_76181	Lijiang horse
205	chr1:159567621-160036661	numsnp=12	length=469,041	duplication	startsnp=BIEC2_75853	endsnp=BIEC2_72317	Lijiang horse
206	chr1:159567621-160102520	numsnp=14	length=534,900	duplication	startsnp=BIEC2_75853	endsnp=BIEC2_76268	Lijiang horse
207	chr1:174042252-174108070	numsnp=4	length=65,819	duplication	startsnp=BIEC2_83416	endsnp=BIEC2-83445	Lijiang horse
208	chr1:53930180-53988640	numsnp=3	length=58,461	duplication	startsnp=BIEC2-22894	endsnp=BIEC2-22981	Lijiang horse
209	chr1:62751674-62818065	numsnp=6	length=66,392	deletion	startsnp=TBIEC2_27335	endsnp=BIEC2_25792	Lijiang horse
210	chr10:66273123-66338886	numsnp=5	length=65,764	deletion	startsnp=BIEC2_130209	endsnp=BIEC2_130222	Lijiang horse
211	chr12:12520513-13098923	numsnp=9	length=578,411	duplication	startsnp=BIEC2_185301	endsnp=BIEC2_186749	Lijiang horse
212	chr12:12520513-14128309	numsnp=20	length=1,607,797	duplication	startsnp=BIEC2_185301	endsnp=BIEC2_182749	Lijiang horse
213	chr12:12520513-14407281	numsnp=23	length=1,886,769	duplication	startsnp=BIEC2_185301	endsnp=BIEC2_183270	Lijiang horse
214	chr12:12829176-13170959	numsnp=8	length=341,784	duplication	startsnp=BIEC2_177387	endsnp=BIEC2_178608	Lijiang horse
215	chr12:12829176-13439146	numsnp=13	length=609,971	deletion	startsnp=BIEC2_177387	endsnp=BIEC2_179310	Lijiang horse
216	chr12:12829176-13687171	numsnp=15	length=857,996	duplication	startsnp=BIEC2_177387	endsnp=BIEC2_188719	Lijiang horse
217	chr12:12829176-14128309	numsnp=17	length=1,299,134	deletion	startsnp=BIEC2_177387	endsnp=BIEC2_182749	Lijiang horse
218	chr12:12829176-14297056	numsnp=18	length=1,467,881	deletion	startsnp=BIEC2_177387	endsnp=BIEC2_182946	Lijiang horse
219	chr12:12829176-14407281	numsnp=20	length=1,578,106	duplication	startsnp=BIEC2_177387	endsnp=BIEC2_183270	Lijiang horse
220	chr12:12974580-13687171	numsnp=13	length=712,592	duplication	startsnp=BIEC2_186297	endsnp=BIEC2_188719	Lijiang horse
221	chr12:13364132-13941972	numsnp=8	length=577,841	duplication	startsnp=BIEC2_179035	endsnp=BIEC2_190216	Lijiang horse
222	chr13:6340547-6461104	numsnp=5	length=120,558	duplication	startsnp=BIEC2_206867	endsnp=BIEC2_216284	Lijiang horse
223	chr14:60451296-60588792	numsnp=4	length=137,497	deletion	startsnp=BIEC2_260189	endsnp=BIEC2_260199	Lijiang horse
224	chr14:88478378-88695209	numsnp=7	length=216,832	duplication	startsnp=BIEC2_286239	endsnp=BIEC2_273986	Lijiang horse
225	chr17:49997510-50011096	numsnp=5	length=13,587	deletion	startsnp=BIEC2-377620	endsnp=BIEC2_377627	Lijiang horse
226	chr17:50758361-50815805	numsnp=3	length=57,445	deletion	startsnp=BIEC2_377671	endsnp=BIEC2_377680	Lijiang horse
227	chr17:57337550-57420379	numsnp=6	length=82,830	duplication	startsnp=BIEC2-378617	endsnp=BIEC2_378649	Lijiang horse
228	chr18:61654791-61691754	numsnp=4	length=36,964	duplication	startsnp=BIEC2_416636	endsnp=BIEC2_416645	Lijiang horse
229	chr18:62046771-62437379	numsnp=14	length=390,609	deletion	startsnp=BIEC2_416678	endsnp=BIEC2_438269	Lijiang horse
230	chr2:12988994-13115762	numsnp=6	length=126,769	duplication	startsnp=BIEC2_480605	endsnp=BIEC2_457214	Lijiang horse
231	chr2:64056003-64063932	numsnp=5	length=7,930	deletion	startsnp=BIEC2_484334	endsnp=BIEC2_484349	Lijiang horse
232	chr2:68147054-68276174	numsnp=6	length=129,121	duplication	startsnp=BIEC2_485876	endsnp=BIEC2_485938	Lijiang horse
233	chr20:11836218-11900448	numsnp=3	length=64,231	duplication	startsnp=BIEC2_545207	endsnp=UKUL3315	Lijiang horse
234	chr20:52880390-52898806	numsnp=7	length=18,417	deletion	startsnp=BIEC2-539503	endsnp=BIEC2_539519	Lijiang horse
235	chr22:24708143-25002255	numsnp=13	length=294,113	duplication	startsnp=BIEC2_589125	endsnp=TBIEC2_618956	Lijiang horse
236	chr22:893661-1573000	numsnp=21	length=679,340	duplication	startsnp=BIEC2_604295	endsnp=BIEC2-575362	Lijiang horse
237	chr24:32416012-32518935	numsnp=5	length=102,924	duplication	startsnp=BIEC2_645086	endsnp=TBIEC2_677941	Lijiang horse
238	chr25:26361000-26750938	numsnp=12	length=389,939	deletion	startsnp=BIEC2-666786	endsnp=BIEC2_667125	Lijiang horse
239	chr26:18828676-19052616	numsnp=8	length=223,941	deletion	startsnp=BIEC2_722773	endsnp=BIEC2_688280	Lijiang horse
240	chr26:18915304-19052616	numsnp=7	length=137,313	deletion	startsnp=BIEC2_688190	endsnp=BIEC2_688280	Lijiang horse
241	chr26:19689740-20049031	numsnp=7	length=359,292	duplication	startsnp=BIEC2-688831	endsnp=TBIEC2_723848	Lijiang horse
242	chr26:19797298-20049031	numsnp=5	length=251,734	duplication	startsnp=BIEC2_723670	endsnp=TBIEC2_723848	Lijiang horse
243	chr26:19797298-20116678	numsnp=6	length=319,381	duplication	startsnp=BIEC2_723670	endsnp=BIEC2_723880	Lijiang horse
244	chr26:20258377-20350220	numsnp=3	length=91,844	deletion	startsnp=BIEC2_689227	endsnp=BIEC2-689350	Lijiang horse
245	chr26:20403515-20426991	numsnp=4	length=23,477	duplication	startsnp=BIEC2_689380	endsnp=BIEC2_689410	Lijiang horse
246	chr26:21390518-21737524	numsnp=7	length=347,007	deletion	startsnp=BIEC2_689933	endsnp=BIEC2_724772	Lijiang horse
247	chr26:24171127-24385672	numsnp=7	length=214,546	deletion	startsnp=BIEC2_690959	endsnp=BIEC2_691177	Lijiang horse
248	chr26:9071498-9125144	numsnp=4	length=53,647	duplication	startsnp=BIEC2_682508	endsnp=BIEC2_682574	Lijiang horse
249	chr3:35175752-35321182	numsnp=12	length=145,431	deletion	startsnp=CUHSNP00149321	endsnp=BIEC2_776759	Lijiang horse
250	chr3:51747836-51865190	numsnp=5	length=117,355	deletion	startsnp=BIEC2_780771	endsnp=BIEC2-780830	Lijiang horse
251	chr3:65889054-65951800	numsnp=3	length=62,747	duplication	startsnp=BIEC2_828145	endsnp=BIEC2-788124	Lijiang horse
252	chr3:83150021-83249080	numsnp=4	length=99,060	deletion	startsnp=BIEC2_797283	endsnp=BIEC2_837963	Lijiang horse
253	chr3:90968133-91643073	numsnp=9	length=674,941	duplication	startsnp=BIEC2_801238	endsnp=BIEC2_842559	Lijiang horse
254	chr3:93804431-93874650	numsnp=5	length=70,220	duplication	startsnp=BIEC2_802873	endsnp=BIEC2-802942	Lijiang horse
255	chr3:96596744-96647191	numsnp=3	length=50,448	duplication	startsnp=BIEC2_804742	endsnp=BIEC2_804816	Lijiang horse
256	chr30:8871292-8921638	numsnp=3	length=50,347	duplication	startsnp=BIEC2_817932	endsnp=CUHSNP00005553	Lijiang horse
257	chr31:23717383-23927508	numsnp=8	length=210,126	duplication	startsnp=BIEC2_841741	endsnp=BIEC2_841784	Lijiang horse
258	chr31:4829031-4884348	numsnp=4	length=55,318	duplication	startsnp=BIEC2_832914	endsnp=BIEC2_832926	Lijiang horse
259	chr4:101868984-101988664	numsnp=5	length=119,681	duplication	startsnp=UKUL1053	endsnp=BIEC2_924893	Lijiang horse
260	chr4:38622327-38625012	numsnp=3	length=2,686	duplication	startsnp=BIEC2_859097	endsnp=BIEC2_859099	Lijiang horse
261	chr4:43000811-43036171	numsnp=3	length=35,361	duplication	startsnp=BIEC2_905899	endsnp=BIEC2_861468	Lijiang horse
262	chr4:50933745-50945963	numsnp=3	length=12,219	duplication	startsnp=BIEC2_865345	endsnp=BIEC2_865364	Lijiang horse
263	chr4:50933745-51170004	numsnp=5	length=236,260	duplication	startsnp=BIEC2_865345	endsnp=BIEC2_910356	Lijiang horse
264	chr4:52483502-52612016	numsnp=6	length=128,515	deletion	startsnp=BIEC2_910886	endsnp=BIEC2_866035	Lijiang horse
265	chr4:52575697-52612016	numsnp=4	length=36,320	duplication	startsnp=BIEC2_865967	endsnp=BIEC2_866035	Lijiang horse
266	chr5:80339343-80594092	numsnp=8	length=254,750	duplication	startsnp=BIEC2_969725	endsnp=BIEC2_969925	Lijiang horse
267	chr6:26030051-26154321	numsnp=10	length=124,271	duplication	startsnp=BIEC2_945660	endsnp=BIEC2_993929	Lijiang horse
268	chr6:4565099-4645464	numsnp=3	length=80,366	duplication	startsnp=BIEC2_936809	endsnp=BIEC2_936816	Lijiang horse
269	chr7:31406445-31529855	numsnp=8	length=123,411	deletion	startsnp=BIEC2_990810	endsnp=BIEC2_990926	Lijiang horse
270	chr7:45220415-45661637	numsnp=10	length=441,223	duplication	startsnp=UKUL1617	endsnp=UKUL1639	Lijiang horse
271	chr7:51416907-51458915	numsnp=7	length=42,009	deletion	startsnp=BIEC2_998680	endsnp=BIEC2_998717	Lijiang horse
272	chr1:124048113-124137088	numsnp=4	length=88,976	duplication	startsnp=BIEC2_53204	endsnp=CUHSNP00051438	Kazakh horse
273	chr1:156599954-156784088	numsnp=9	length=184,135	deletion	startsnp=BIEC2_68201	endsnp=TBIEC2_72203	Kazakh horse
274	chr1:159749634-160102520	numsnp=7	length=352,887	duplication	startsnp=BIEC2_72190	endsnp=BIEC2_76268	Kazakh horse
275	chr12:12974580-14407281	numsnp=18	length=1,432,702	duplication	startsnp=BIEC2_186297	endsnp=BIEC2_183270	Kazakh horse
276	chr18:61645194-61691754	numsnp=6	length=46,561	duplication	startsnp=BIEC2_416630	endsnp=BIEC2_416645	Kazakh horse
277	chr19:46676246-47805012	numsnp=32	length=1,128,767	duplication	startsnp=BIEC2_443197	endsnp=BIEC2_466449	Kazakh horse
278	chr2:68147054-68276174	numsnp=6	length=129,121	duplication	startsnp=BIEC2_485876	endsnp=BIEC2_485938	Kazakh horse
279	chr2:96664019-96702010	numsnp=7	length=37,992	duplication	startsnp=BIEC2_501016	endsnp=BIEC2-501065	Kazakh horse
280	chr20:11836218-11900448	numsnp=3	length=64,231	duplication	startsnp=BIEC2_545207	endsnp=UKUL3315	Kazakh horse
281	chr20:30288114-30354930	numsnp=3	length=66,817	deletion	startsnp=BIEC2_554998	endsnp=BIEC2-528015	Kazakh horse
282	chr20:32247548-32566747	numsnp=5	length=319,200	duplication	startsnp=BIEC2_557501	endsnp=BIEC2_530729	Kazakh horse
283	chr26:19689740-20049031	numsnp=7	length=359,292	duplication	startsnp=BIEC2-688831	endsnp=TBIEC2_723848	Kazakh horse
284	chr26:19797298-20049031	numsnp=5	length=251,734	duplication	startsnp=BIEC2_723670	endsnp=TBIEC2_723848	Kazakh horse
285	chr3:67430502-67473932	numsnp=3	length=43,431	deletion	startsnp=BIEC2_788751	endsnp=BIEC2_788781	Kazakh horse
286	chr3:93804431-93818347	numsnp=3	length=13,917	duplication	startsnp=BIEC2_802873	endsnp=BIEC2_802878	Kazakh horse
287	chr31:23869434-23927508	numsnp=3	length=58,075	duplication	startsnp=BIEC2_841779	endsnp=BIEC2_841784	Kazakh horse
288	chr4:47154436-47187052	numsnp=3	length=32,617	duplication	startsnp=BIEC2_864073	endsnp=BIEC2_864078	Kazakh horse
289	chr4:52483502-52612016	numsnp=6	length=128,515	deletion	startsnp=BIEC2_910886	endsnp=BIEC2_866035	Kazakh horse
290	chr6:4565099-4645464	numsnp=3	length=80,366	duplication	startsnp=BIEC2_936809	endsnp=BIEC2_936816	Kazakh horse
291	chr7:45220415-45661637	numsnp=10	length=441,223	duplication	startsnp=UKUL1617	endsnp=UKUL1639	Kazakh horse
292	chr1:124048113-124137088	numsnp=4	length=88,976	duplication	startsnp=BIEC2_53204	endsnp=CUHSNP00051438	Jinjiang horse
293	chr1:155915520-156027485	numsnp=7	length=111,966	deletion	startsnp=BIEC2_71270	endsnp=TBIEC2_71382	Jinjiang horse
294	chr1:156105494-156550178	numsnp=14	length=444,685	deletion	startsnp=BIEC2_71470	endsnp=BIEC2_71933	Jinjiang horse
295	chr1:156277299-156425245	numsnp=7	length=147,947	deletion	startsnp=TBIEC2_71655	endsnp=BIEC2_67984	Jinjiang horse
296	chr1:156277299-156491374	numsnp=10	length=214,076	deletion	startsnp=TBIEC2_71655	endsnp=BIEC2_68048	Jinjiang horse
297	chr1:156491374-156784088	numsnp=12	length=292,715	deletion	startsnp=BIEC2_68048	endsnp=TBIEC2_72203	Jinjiang horse
298	chr1:156529837-156784088	numsnp=11	length=254,252	deletion	startsnp=BIEC2_68084	endsnp=TBIEC2_72203	Jinjiang horse
299	chr1:156599954-156657881	numsnp=4	length=57,928	deletion	startsnp=BIEC2_68201	endsnp=BIEC2_68282	Jinjiang horse
300	chr1:159296153-160102520	numsnp=20	length=806,368	duplication	startsnp=BIEC2_75621	endsnp=BIEC2_76268	Jinjiang horse
301	chr1:160019561-160102520	numsnp=4	length=82,960	deletion	startsnp=TBIEC2_76217	endsnp=BIEC2_76268	Jinjiang horse
302	chr1:165267754-165356683	numsnp=3	length=88,930	duplication	startsnp=BIEC2_78791	endsnp=BIEC2_78830	Jinjiang horse
303	chr1:165267754-165554624	numsnp=8	length=286,871	duplication	startsnp=BIEC2_78791	endsnp=BIEC2_78889	Jinjiang horse
304	chr1:174042252-174073247	numsnp=3	length=30,996	duplication	startsnp=BIEC2_83416	endsnp=BIEC2_83432	Jinjiang horse
305	chr1:174042252-174108070	numsnp=4	length=65,819	duplication	startsnp=BIEC2_83416	endsnp=BIEC2-83445	Jinjiang horse
306	chr1:176577996-176816409	numsnp=8	length=238,414	duplication	startsnp=BIEC2_85106	endsnp=BIEC2_89784	Jinjiang horse
307	chr1:178553782-178573079	numsnp=3	length=19,298	duplication	startsnp=BIEC2_86708	endsnp=BIEC2_86756	Jinjiang horse
308	chr1:92866121-92911910	numsnp=3	length=45,790	deletion	startsnp=UKUL157	endsnp=BIEC2_40743	Jinjiang horse
309	chr10:15215595-15251397	numsnp=3	length=35,803	duplication	startsnp=BIEC2_104056	endsnp=BIEC2_104082	Jinjiang horse
310	chr10:41736101-41936853	numsnp=8	length=200,753	duplication	startsnp=UKUL2166	endsnp=BIEC2_119144	Jinjiang horse
311	chr10:68799261-69107630	numsnp=11	length=308,370	duplication	startsnp=BIEC2_130684	endsnp=BIEC2-130740	Jinjiang horse
312	chr10:70278029-70369934	numsnp=6	length=91,906	deletion	startsnp=BIEC2_130896	endsnp=BIEC2_130917	Jinjiang horse
313	chr10:74888270-75011754	numsnp=5	length=123,485	duplication	startsnp=BIEC2_138285	endsnp=BIEC2_131522	Jinjiang horse
314	chr12:12520513-13170959	numsnp=11	length=650,447	duplication	startsnp=BIEC2_185301	endsnp=BIEC2_178608	Jinjiang horse
315	chr12:12520513-13364132	numsnp=12	length=843,620	duplication	startsnp=BIEC2_185301	endsnp=BIEC2_179035	Jinjiang horse
316	chr12:12520513-13941972	numsnp=19	length=1,421,460	deletion	startsnp=BIEC2_185301	endsnp=BIEC2_190216	Jinjiang horse
317	chr12:12829176-13439146	numsnp=13	length=609,971	deletion	startsnp=BIEC2_177387	endsnp=BIEC2_179310	Jinjiang horse
318	chr12:12829176-13687171	numsnp=15	length=857,996	duplication	startsnp=BIEC2_177387	endsnp=BIEC2_188719	Jinjiang horse
319	chr12:12829176-14407281	numsnp=20	length=1,578,106	deletion	startsnp=BIEC2_177387	endsnp=BIEC2_183270	Jinjiang horse
320	chr12:12829176-14822761	numsnp=23	length=1,993,586	deletion	startsnp=BIEC2_177387	endsnp=BIEC2_193176	Jinjiang horse
321	chr12:12974580-13149957	numsnp=5	length=175,378	duplication	startsnp=BIEC2_186297	endsnp=BIEC2_178528	Jinjiang horse
322	chr12:12974580-13170959	numsnp=6	length=196,380	duplication	startsnp=BIEC2_186297	endsnp=BIEC2_178608	Jinjiang horse
323	chr12:12974580-13364132	numsnp=7	length=389,553	duplication	startsnp=BIEC2_186297	endsnp=BIEC2_179035	Jinjiang horse
324	chr12:13170959-13687171	numsnp=8	length=516,213	duplication	startsnp=BIEC2_178608	endsnp=BIEC2_188719	Jinjiang horse
325	chr12:13364132-13687171	numsnp=7	length=323,040	duplication	startsnp=BIEC2_179035	endsnp=BIEC2_188719	Jinjiang horse
326	chr12:13573356-14128309	numsnp=4	length=554,954	duplication	startsnp=BIEC2_179856	endsnp=BIEC2_182749	Jinjiang horse
327	chr12:14297056-14407281	numsnp=3	length=110,226	deletion	startsnp=BIEC2_182946	endsnp=BIEC2_183270	Jinjiang horse
328	chr13:5543394-5704290	numsnp=3	length=160,897	duplication	startsnp=BIEC2_215892	endsnp=BIEC2-206587	Jinjiang horse
329	chr13:5543394-5788444	numsnp=6	length=245,051	duplication	startsnp=BIEC2_215892	endsnp=BIEC2_206623	Jinjiang horse
330	chr13:6340547-6461104	numsnp=5	length=120,558	duplication	startsnp=BIEC2_206867	endsnp=BIEC2_216284	Jinjiang horse
331	chr13:6340547-6529524	numsnp=6	length=188,978	duplication	startsnp=BIEC2_206867	endsnp=BIEC2_216289	Jinjiang horse
332	chr15:38257100-38267679	numsnp=4	length=10,580	deletion	startsnp=BIEC2-303984	endsnp=BIEC2_303992	Jinjiang horse
333	chr15:64399735-64631484	numsnp=6	length=231,750	duplication	startsnp=TBIEC2_329432	endsnp=BIEC2_314819	Jinjiang horse
334	chr15:89832250-89897005	numsnp=3	length=64,756	duplication	startsnp=BIEC2-326061	endsnp=BIEC2_326078	Jinjiang horse
335	chr17:44112021-44293294	numsnp=6	length=181,274	duplication	startsnp=BIEC2_395739	endsnp=BIEC2_377028	Jinjiang horse
336	chr17:49997510-50011096	numsnp=5	length=13,587	deletion	startsnp=BIEC2-377620	endsnp=BIEC2_377627	Jinjiang horse
337	chr17:53274673-53539910	numsnp=12	length=265,238	duplication	startsnp=BIEC2_378044	endsnp=BIEC2-378074	Jinjiang horse
338	chr18:24866467-24870435	numsnp=4	length=3,969	deletion	startsnp=BIEC2_409237	endsnp=BIEC2_409246	Jinjiang horse
339	chr18:4952084-5066596	numsnp=11	length=114,513	duplication	startsnp=BIEC2_394631	endsnp=BIEC2_394749	Jinjiang horse
340	chr18:5522671-6749815	numsnp=34	length=1,227,145	duplication	startsnp=TBIEC2_415210	endsnp=BIEC2_396181	Jinjiang horse
341	chr18:75809957-75818781	numsnp=3	length=8,825	duplication	startsnp=BIEC2_419703	endsnp=BIEC2_419723	Jinjiang horse
342	chr18:75809957-75864062	numsnp=5	length=54,106	duplication	startsnp=BIEC2_419703	endsnp=BIEC2_419927	Jinjiang horse
343	chr2:103758278-103782300	numsnp=4	length=24,023	duplication	startsnp=BIEC2_504396	endsnp=BIEC2-504406	Jinjiang horse
344	chr2:106874454-106917495	numsnp=3	length=43,042	duplication	startsnp=BIEC2_530699	endsnp=BIEC2_504922	Jinjiang horse
345	chr2:12988994-13115762	numsnp=6	length=126,769	duplication	startsnp=BIEC2_480605	endsnp=BIEC2_457214	Jinjiang horse
346	chr2:43177807-43186432	numsnp=3	length=8,626	duplication	startsnp=BIEC2_475437	endsnp=BIEC2_475440	Jinjiang horse
347	chr2:68147054-68276174	numsnp=6	length=129,121	duplication	startsnp=BIEC2_485876	endsnp=BIEC2_485938	Jinjiang horse
348	chr2:68221589-68276174	numsnp=4	length=54,586	duplication	startsnp=BIEC2_510894	endsnp=BIEC2_485938	Jinjiang horse
349	chr2:72731994-72821053	numsnp=4	length=89,060	duplication	startsnp=BIEC2_488513	endsnp=TBIEC2_513646	Jinjiang horse
350	chr2:9506629-9790598	numsnp=12	length=283,970	deletion	startsnp=BIEC2_478034	endsnp=BIEC2_454896	Jinjiang horse
351	chr2:96434710-96702010	numsnp=14	length=267,301	duplication	startsnp=BIEC2_526538	endsnp=BIEC2-501065	Jinjiang horse
352	chr2:96475414-96664149	numsnp=8	length=188,736	duplication	startsnp=BIEC2_500903	endsnp=BIEC2_501017	Jinjiang horse
353	chr20:11836218-11900448	numsnp=3	length=64,231	duplication	startsnp=BIEC2_545207	endsnp=UKUL3315	Jinjiang horse
354	chr20:32247548-32491252	numsnp=3	length=243,705	duplication	startsnp=BIEC2_557501	endsnp=BIEC2_557838	Jinjiang horse
355	chr20:57150044-57196447	numsnp=7	length=46,404	deletion	startsnp=BIEC2_569477	endsnp=BIEC2_541749	Jinjiang horse
356	chr21:28851390-28901629	numsnp=3	length=50,240	deletion	startsnp=BIEC2-560272	endsnp=BIEC2_560308	Jinjiang horse
357	chr21:56972352-57016411	numsnp=3	length=44,060	duplication	startsnp=BIEC2_603254	endsnp=BIEC2_574067	Jinjiang horse
358	chr23:16678526-16799292	numsnp=8	length=120,767	duplication	startsnp=BIEC2_615689	endsnp=BIEC2_615781	Jinjiang horse
359	chr24:42282034-42486454	numsnp=5	length=204,421	duplication	startsnp=BIEC2_650779	endsnp=BIEC2_650794	Jinjiang horse
360	chr25:26393590-26750938	numsnp=11	length=357,349	deletion	startsnp=BIEC2-666795	endsnp=BIEC2_667125	Jinjiang horse
361	chr25:26462114-26942120	numsnp=12	length=480,007	deletion	startsnp=BIEC2_700627	endsnp=BIEC2-667279	Jinjiang horse
362	chr26:18764914-19052616	numsnp=9	length=287,703	deletion	startsnp=BIEC2_688052	endsnp=BIEC2_688280	Jinjiang horse
363	chr26:18915304-19052616	numsnp=7	length=137,313	deletion	startsnp=BIEC2_688190	endsnp=BIEC2_688280	Jinjiang horse
364	chr26:19689740-20049031	numsnp=7	length=359,292	duplication	startsnp=BIEC2-688831	endsnp=TBIEC2_723848	Jinjiang horse
365	chr26:19797298-20049031	numsnp=5	length=251,734	duplication	startsnp=BIEC2_723670	endsnp=TBIEC2_723848	Jinjiang horse
366	chr26:19882619-20049031	numsnp=4	length=166,413	duplication	startsnp=BIEC2_723723	endsnp=TBIEC2_723848	Jinjiang horse
367	chr26:20350220-20426991	numsnp=5	length=76,772	duplication	startsnp=BIEC2-689350	endsnp=BIEC2_689410	Jinjiang horse
368	chr26:20403515-20426991	numsnp=4	length=23,477	duplication	startsnp=BIEC2_689380	endsnp=BIEC2_689410	Jinjiang horse
369	chr26:2421777-2477927	numsnp=3	length=56,151	duplication	startsnp=BIEC2_712511	endsnp=BIEC2_678177	Jinjiang horse
370	chr26:5055651-5155357	numsnp=6	length=99,707	duplication	startsnp=BIEC2_679958	endsnp=BIEC2_680041	Jinjiang horse
371	chr26:9071498-9125144	numsnp=4	length=53,647	duplication	startsnp=BIEC2_682508	endsnp=BIEC2_682574	Jinjiang horse
372	chr27:18034845-18056242	numsnp=3	length=21,398	duplication	startsnp=BIEC2_707882	endsnp=BIEC2_707893	Jinjiang horse
373	chr27:2845187-2997517	numsnp=9	length=152,331	deletion	startsnp=BIEC2_735625	endsnp=BIEC2_700396	Jinjiang horse
374	chr27:36951083-37025455	numsnp=3	length=74,373	duplication	startsnp=BIEC2_720909	endsnp=BIEC2_757235	Jinjiang horse
375	chr29:31302752-31322526	numsnp=3	length=19,775	duplication	startsnp=BIEC2_763529	endsnp=BIEC2_763577	Jinjiang horse
376	chr29:5728798-5733601	numsnp=3	length=4,804	deletion	startsnp=BIEC2_750644	endsnp=BIEC2_750646	Jinjiang horse
377	chr3:56018848-56208321	numsnp=5	length=189,474	deletion	startsnp=TBIEC2_822661	endsnp=BIEC2_782814	Jinjiang horse
378	chr3:65889054-65951800	numsnp=3	length=62,747	duplication	startsnp=BIEC2_828145	endsnp=BIEC2-788124	Jinjiang horse
379	chr3:65889054-66015792	numsnp=4	length=126,739	duplication	startsnp=BIEC2_828145	endsnp=BIEC2_788247	Jinjiang horse
380	chr3:7914300-7983750	numsnp=3	length=69,451	deletion	startsnp=BIEC2_810769	endsnp=BIEC2_771354	Jinjiang horse
381	chr3:80578952-80658037	numsnp=4	length=79,086	duplication	startsnp=TBIEC2_836174	endsnp=TBIEC2_836199	Jinjiang horse
382	chr3:82686862-82789614	numsnp=5	length=102,753	deletion	startsnp=BIEC2_796916	endsnp=BIEC2_796998	Jinjiang horse
383	chr3:90968133-91108036	numsnp=4	length=139,904	duplication	startsnp=BIEC2_801238	endsnp=TBIEC2_842206	Jinjiang horse
384	chr3:90968133-91643073	numsnp=9	length=674,941	duplication	startsnp=BIEC2_801238	endsnp=BIEC2_842559	Jinjiang horse
385	chr3:93804431-93874650	numsnp=5	length=70,220	duplication	startsnp=BIEC2_802873	endsnp=BIEC2-802942	Jinjiang horse
386	chr30:24398152-24546373	numsnp=5	length=148,222	duplication	startsnp=BIEC2_827413	endsnp=BIEC2_870356	Jinjiang horse
387	chr31:20246301-20310308	numsnp=5	length=64,008	deletion	startsnp=BIEC2_884653	endsnp=BIEC2_841181	Jinjiang horse
388	chr31:23717383-23927508	numsnp=8	length=210,126	duplication	startsnp=BIEC2_841741	endsnp=BIEC2_841784	Jinjiang horse
389	chr31:23717383-24025592	numsnp=9	length=308,210	duplication	startsnp=BIEC2_841741	endsnp=BIEC2_841800	Jinjiang horse
390	chr31:23869434-23927508	numsnp=3	length=58,075	duplication	startsnp=BIEC2_841779	endsnp=BIEC2_841784	Jinjiang horse
391	chr4:100879322-100973764	numsnp=5	length=94,443	duplication	startsnp=BIEC2_878810	endsnp=BIEC2_924445	Jinjiang horse
392	chr4:38622327-38625012	numsnp=3	length=2,686	duplication	startsnp=BIEC2_859097	endsnp=BIEC2_859099	Jinjiang horse
393	chr4:41258844-41365096	numsnp=5	length=106,253	deletion	startsnp=TBIEC2_905087	endsnp=BIEC2_860690	Jinjiang horse
394	chr4:41308858-41365096	numsnp=3	length=56,239	deletion	startsnp=BIEC2_860668	endsnp=BIEC2_860690	Jinjiang horse
395	chr4:47154436-47187052	numsnp=3	length=32,617	duplication	startsnp=BIEC2_864073	endsnp=BIEC2_864078	Jinjiang horse
396	chr4:50933745-50945963	numsnp=3	length=12,219	duplication	startsnp=BIEC2_865345	endsnp=BIEC2_865364	Jinjiang horse
397	chr4:50933745-51004306	numsnp=4	length=70,562	duplication	startsnp=BIEC2_865345	endsnp=BIEC2_910302	Jinjiang horse
398	chr4:50933745-51170004	numsnp=5	length=236,260	duplication	startsnp=BIEC2_865345	endsnp=BIEC2_910356	Jinjiang horse
399	chr4:52575697-52612016	numsnp=4	length=36,320	duplication	startsnp=BIEC2_865967	endsnp=BIEC2_866035	Jinjiang horse
400	chr4:52587338-52612016	numsnp=3	length=24,679	duplication	startsnp=BIEC2_865986	endsnp=BIEC2_866035	Jinjiang horse
401	chr4:67857412-67887415	numsnp=3	length=30,004	duplication	startsnp=BIEC2_869173	endsnp=BIEC2_869181	Jinjiang horse
402	chr4:9374294-9500292	numsnp=7	length=125,999	deletion	startsnp=BIEC2_846928	endsnp=BIEC2_847051	Jinjiang horse
403	chr4:9374294-9572539	numsnp=8	length=198,246	deletion	startsnp=BIEC2_846928	endsnp=BIEC2_890808	Jinjiang horse
404	chr4:9603437-9626864	numsnp=3	length=23,428	deletion	startsnp=BIEC2_890827	endsnp=BIEC2_890843	Jinjiang horse
405	chr5:30341946-30389883	numsnp=4	length=47,938	duplication	startsnp=BIEC2_899464	endsnp=BIEC2_899482	Jinjiang horse
406	chr5:77424986-77435333	numsnp=3	length=10,348	deletion	startsnp=BIEC2_920265	endsnp=BIEC2_920334	Jinjiang horse
407	chr5:9437318-9512161	numsnp=3	length=74,844	duplication	startsnp=BIEC2_891374	endsnp=BIEC2_891394	Jinjiang horse
408	chr5:99595549-99631010	numsnp=4	length=35,462	duplication	startsnp=BIEC2_934427	endsnp=BIEC2-934471	Jinjiang horse
409	chr6:37115747-37151970	numsnp=3	length=36,224	duplication	startsnp=BIEC2_948275	endsnp=BIEC2_996714	Jinjiang horse
410	chr6:4565099-4645464	numsnp=3	length=80,366	duplication	startsnp=BIEC2_936809	endsnp=BIEC2_936816	Jinjiang horse
411	chr6:73072905-73093129	numsnp=4	length=20,225	deletion	startsnp=BIEC2_1184237	endsnp=TBIEC2_1017810	Jinjiang horse
412	chr6:73072905-73261049	numsnp=8	length=188,145	deletion	startsnp=BIEC2_1184237	endsnp=BIEC2_1184391	Jinjiang horse
413	chr6:75704508-75748923	numsnp=3	length=44,416	deletion	startsnp=BIEC2_1186138	endsnp=BIEC2_1186210	Jinjiang horse
414	chr6:83884552-83892047	numsnp=3	length=7,496	duplication	startsnp=CUHSNP00124738	endsnp=CUHSNP00130941	Jinjiang horse
415	chr6:83884552-83894525	numsnp=5	length=9,974	duplication	startsnp=CUHSNP00124738	endsnp=CUHSNP00141749	Jinjiang horse
416	chr7:13167854-13331925	numsnp=4	length=164,072	duplication	startsnp=BIEC2_1034445	endsnp=BIEC2_980838	Jinjiang horse
417	chr7:45220415-45661637	numsnp=10	length=441,223	duplication	startsnp=UKUL1617	endsnp=UKUL1639	Jinjiang horse
418	chr7:56458055-56549568	numsnp=4	length=91,514	duplication	startsnp=BIEC2_1002179	endsnp=BIEC2_1002304	Jinjiang horse
419	chr7:715478-820351	numsnp=4	length=104,874	duplication	startsnp=BIEC2_973595	endsnp=BIEC2_1027130	Jinjiang horse
420	chr7:73083306-73197149	numsnp=5	length=113,844	deletion	startsnp=BIEC2_1006523	endsnp=BIEC2_1006543	Jinjiang horse
421	chr8:50210952-50302416	numsnp=4	length=91,465	duplication	startsnp=BIEC2_1050848	endsnp=TBIEC2_1108594	Jinjiang horse
422	chr8:78674830-78704667	numsnp=3	length=29,838	duplication	startsnp=BIEC2_1122137	endsnp=BIEC2_1122141	Jinjiang horse
423	chr9:44946791-45518773	numsnp=12	length=571,983	duplication	startsnp=BIEC2_1091398	endsnp=BIEC2_1091491	Jinjiang horse
424	chr9:56084522-56125410	numsnp=4	length=40,889	deletion	startsnp=BIEC2_1095989	endsnp=BIEC2_1156256	Jinjiang horse
425	chr9:80966231-81102370	numsnp=3	length=136,140	duplication	startsnp=BIEC2_1106835	endsnp=BIEC2_1167218	Jinjiang horse
426	chr1:109359705-109383207	numsnp=3	length=23,503	duplication	startsnp=BIEC2_45782	endsnp=BIEC2_45817	Daan horse
427	chr1:109437369-109510784	numsnp=3	length=73,416	deletion	startsnp=BIEC2_45916	endsnp=TBIEC2_48686	Daan horse
428	chr1:124048113-124137088	numsnp=4	length=88,976	duplication	startsnp=BIEC2_53204	endsnp=CUHSNP00051438	Daan horse
429	chr1:155011326-155323247	numsnp=6	length=311,922	deletion	startsnp=BIEC2_66851	endsnp=BIEC2_67115	Daan horse
430	chr1:156449080-156784088	numsnp=14	length=335,009	deletion	startsnp=BIEC2-68009	endsnp=TBIEC2_72203	Daan horse
431	chr11:28896531-29079761	numsnp=10	length=183,231	deletion	startsnp=BIEC2_147468	endsnp=BIEC2_155185	Daan horse
432	chr12:12384212-14407281	numsnp=25	length=2,023,070	duplication	startsnp=BIEC2_184245	endsnp=BIEC2_183270	Daan horse
433	chr12:12520513-14128309	numsnp=20	length=1,607,797	duplication	startsnp=BIEC2_185301	endsnp=BIEC2_182749	Daan horse
434	chr12:13149957-13364132	numsnp=3	length=214,176	duplication	startsnp=BIEC2_178528	endsnp=BIEC2_179035	Daan horse
435	chr13:6340547-6461104	numsnp=5	length=120,558	duplication	startsnp=BIEC2_206867	endsnp=BIEC2_216284	Daan horse
436	chr13:6340547-6529524	numsnp=6	length=188,978	duplication	startsnp=BIEC2_206867	endsnp=BIEC2_216289	Daan horse
437	chr2:106874454-106917495	numsnp=3	length=43,042	duplication	startsnp=BIEC2_530699	endsnp=BIEC2_504922	Daan horse
438	chr2:68147054-68276174	numsnp=6	length=129,121	duplication	startsnp=BIEC2_485876	endsnp=BIEC2_485938	Daan horse
439	chr20:11836218-11900448	numsnp=3	length=64,231	duplication	startsnp=BIEC2_545207	endsnp=UKUL3315	Daan horse
440	chr24:32416012-32628728	numsnp=6	length=212,717	duplication	startsnp=BIEC2_645086	endsnp=BIEC2_645303	Daan horse
441	chr25:26512888-26750938	numsnp=8	length=238,051	deletion	startsnp=BIEC2_666850	endsnp=BIEC2_667125	Daan horse
442	chr25:26512888-26891173	numsnp=10	length=378,286	deletion	startsnp=BIEC2_666850	endsnp=BIEC2_667195	Daan horse
443	chr26:19689740-20049031	numsnp=7	length=359,292	duplication	startsnp=BIEC2-688831	endsnp=TBIEC2_723848	Daan horse
444	chr26:19689740-20426991	numsnp=15	length=737,252	duplication	startsnp=BIEC2-688831	endsnp=BIEC2_689410	Daan horse
445	chr26:19797298-20049031	numsnp=5	length=251,734	duplication	startsnp=BIEC2_723670	endsnp=TBIEC2_723848	Daan horse
446	chr26:19882619-20426991	numsnp=12	length=544,373	duplication	startsnp=BIEC2_723723	endsnp=BIEC2_689410	Daan horse
447	chr26:2421777-2477927	numsnp=3	length=56,151	duplication	startsnp=BIEC2_712511	endsnp=BIEC2_678177	Daan horse
448	chr26:9071498-9125144	numsnp=4	length=53,647	duplication	startsnp=BIEC2_682508	endsnp=BIEC2_682574	Daan horse
449	chr28:43452543-43606571	numsnp=4	length=154,029	deletion	startsnp=BIEC2_744990	endsnp=BIEC2_745020	Daan horse
450	chr3:101331491-101419758	numsnp=5	length=88,268	deletion	startsnp=BIEC2_806926	endsnp=BIEC2_806945	Daan horse
451	chr3:65889054-65951800	numsnp=3	length=62,747	duplication	startsnp=BIEC2_828145	endsnp=BIEC2-788124	Daan horse
452	chr3:90968133-91643073	numsnp=9	length=674,941	duplication	startsnp=BIEC2_801238	endsnp=BIEC2_842559	Daan horse
453	chr31:23374156-23639037	numsnp=6	length=264,882	deletion	startsnp=BIEC2_841701	endsnp=BIEC2_841734	Daan horse
454	chr4:50933745-51170004	numsnp=5	length=236,260	duplication	startsnp=BIEC2_865345	endsnp=BIEC2_910356	Daan horse
455	chr4:9374294-9500292	numsnp=7	length=125,999	deletion	startsnp=BIEC2_846928	endsnp=BIEC2_847051	Daan horse
456	chr6:37546839-37599568	numsnp=4	length=52,730	duplication	startsnp=BIEC2_948656	endsnp=BIEC2_948680	Daan horse
457	chr6:4565099-4645464	numsnp=3	length=80,366	duplication	startsnp=BIEC2_936809	endsnp=BIEC2_936816	Daan horse
458	chr7:45220415-45661637	numsnp=10	length=441,223	duplication	startsnp=UKUL1617	endsnp=UKUL1639	Daan horse
459	chr8:4391896-4430473	numsnp=4	length=38,578	deletion	startsnp=BIEC2_1024147	endsnp=BIEC2_1024205	Daan horse
460	chr1:124048113-124137088	numsnp=4	length=88,976	duplication	startsnp=BIEC2_53204	endsnp=CUHSNP00051438	Baise horse
461	chr1:124133144-124137088	numsnp=3	length=3,945	duplication	startsnp=CUHSNP00051433	endsnp=CUHSNP00051438	Baise horse
462	chr1:160019561-160102520	numsnp=4	length=82,960	deletion	startsnp=TBIEC2_76217	endsnp=BIEC2_76268	Baise horse
463	chr1:178511918-178573079	numsnp=5	length=61,162	duplication	startsnp=TBIEC2_91116	endsnp=BIEC2_86756	Baise horse
464	chr1:62751674-62876363	numsnp=8	length=124,690	deletion	startsnp=TBIEC2_27335	endsnp=BIEC2_25825	Baise horse
465	chr11:26898659-26973785	numsnp=8	length=75,127	duplication	startsnp=BIEC2_145737	endsnp=BIEC2_145885	Baise horse
466	chr12:12520513-13401991	numsnp=14	length=881,479	duplication	startsnp=BIEC2_185301	endsnp=BIEC2_179106	Baise horse
467	chr12:12520513-13439146	numsnp=16	length=918,634	duplication	startsnp=BIEC2_185301	endsnp=BIEC2_179310	Baise horse
468	chr12:12520513-13687171	numsnp=18	length=1,166,659	deletion	startsnp=BIEC2_185301	endsnp=BIEC2_188719	Baise horse
469	chr12:12829176-13687171	numsnp=15	length=857,996	duplication	startsnp=BIEC2_177387	endsnp=BIEC2_188719	Baise horse
470	chr12:12829176-13941972	numsnp=16	length=1,112,797	deletion	startsnp=BIEC2_177387	endsnp=BIEC2_190216	Baise horse
471	chr12:12974580-14128309	numsnp=15	length=1,153,730	duplication	startsnp=BIEC2_186297	endsnp=BIEC2_182749	Baise horse
472	chr12:13072987-13573356	numsnp=10	length=500,370	duplication	startsnp=BIEC2_178265	endsnp=BIEC2_179856	Baise horse
473	chr12:13149957-14128309	numsnp=11	length=978,353	duplication	startsnp=BIEC2_178528	endsnp=BIEC2_182749	Baise horse
474	chr12:13573356-14407281	numsnp=7	length=833,926	duplication	startsnp=BIEC2_179856	endsnp=BIEC2_183270	Baise horse
475	chr12:14297056-14407281	numsnp=3	length=110,226	deletion	startsnp=BIEC2_182946	endsnp=BIEC2_183270	Baise horse
476	chr12:14297056-14822761	numsnp=6	length=525,706	deletion	startsnp=BIEC2_182946	endsnp=BIEC2_193176	Baise horse
477	chr12:14677216-14822761	numsnp=3	length=145,546	deletion	startsnp=BIEC2_192588	endsnp=BIEC2_193176	Baise horse
478	chr13:6340547-6461104	numsnp=5	length=120,558	duplication	startsnp=BIEC2_206867	endsnp=BIEC2_216284	Baise horse
479	chr18:21450199-21504625	numsnp=5	length=54,427	deletion	startsnp=BIEC2_408570	endsnp=BIEC2_408588	Baise horse
480	chr18:53048196-53210428	numsnp=5	length=162,233	duplication	startsnp=BIEC2_413099	endsnp=UKUL3191	Baise horse
481	chr18:61645194-61691754	numsnp=6	length=46,561	duplication	startsnp=BIEC2_416630	endsnp=BIEC2_416645	Baise horse
482	chr2:37855599-37999032	numsnp=9	length=143,434	duplication	startsnp=BIEC2_472494	endsnp=BIEC2_472699	Baise horse
483	chr2:63757443-64025840	numsnp=9	length=268,398	duplication	startsnp=TBIEC2_509059	endsnp=BIEC2-484326	Baise horse
484	chr2:68147054-68276174	numsnp=6	length=129,121	duplication	startsnp=BIEC2_485876	endsnp=BIEC2_485938	Baise horse
485	chr2:96475414-96702010	numsnp=13	length=226,597	duplication	startsnp=BIEC2_500903	endsnp=BIEC2-501065	Baise horse
486	chr20:11836218-11900448	numsnp=3	length=64,231	duplication	startsnp=BIEC2_545207	endsnp=UKUL3315	Baise horse
487	chr20:28355086-28538786	numsnp=5	length=183,701	deletion	startsnp=BIEC2_526964	endsnp=BIEC2_553947	Baise horse
488	chr22:24708143-25002255	numsnp=13	length=294,113	duplication	startsnp=BIEC2_589125	endsnp=TBIEC2_618956	Baise horse
489	chr24:32416012-32518935	numsnp=5	length=102,924	duplication	startsnp=BIEC2_645086	endsnp=TBIEC2_677941	Baise horse
490	chr25:2140797-2456894	numsnp=12	length=316,098	deletion	startsnp=BIEC2_687028	endsnp=BIEC2_654067	Baise horse
491	chr26:18764914-19052616	numsnp=9	length=287,703	deletion	startsnp=BIEC2_688052	endsnp=BIEC2_688280	Baise horse
492	chr26:18915304-19052616	numsnp=7	length=137,313	deletion	startsnp=BIEC2_688190	endsnp=BIEC2_688280	Baise horse
493	chr26:18966740-19052616	numsnp=6	length=85,877	deletion	startsnp=BIEC2-688211	endsnp=BIEC2_688280	Baise horse
494	chr26:19689740-20049031	numsnp=7	length=359,292	duplication	startsnp=BIEC2-688831	endsnp=TBIEC2_723848	Baise horse
495	chr26:19797298-20049031	numsnp=5	length=251,734	duplication	startsnp=BIEC2_723670	endsnp=TBIEC2_723848	Baise horse
496	chr26:19797298-20426991	numsnp=13	length=629,694	duplication	startsnp=BIEC2_723670	endsnp=BIEC2_689410	Baise horse
497	chr26:20008701-20049031	numsnp=3	length=40,331	duplication	startsnp=TBIEC2_723828	endsnp=TBIEC2_723848	Baise horse
498	chr27:18034845-18056242	numsnp=3	length=21,398	duplication	startsnp=BIEC2_707882	endsnp=BIEC2_707893	Baise horse
499	chr27:36937741-37025455	numsnp=4	length=87,715	duplication	startsnp=BIEC2_720908	endsnp=BIEC2_757235	Baise horse
500	chr27:9453192-9632370	numsnp=6	length=179,179	duplication	startsnp=BIEC2_738498	endsnp=BIEC2-703186	Baise horse
501	chr29:14976084-15019196	numsnp=6	length=43,113	deletion	startsnp=BIEC2_754754	endsnp=BIEC2_754764	Baise horse
502	chr3:56208321-56494617	numsnp=6	length=286,297	deletion	startsnp=BIEC2_782814	endsnp=BIEC2_782899	Baise horse
503	chr3:65889054-65951800	numsnp=3	length=62,747	duplication	startsnp=BIEC2_828145	endsnp=BIEC2-788124	Baise horse
504	chr3:65889054-66015792	numsnp=4	length=126,739	duplication	startsnp=BIEC2_828145	endsnp=BIEC2_788247	Baise horse
505	chr3:7914300-7983750	numsnp=3	length=69,451	deletion	startsnp=BIEC2_810769	endsnp=BIEC2_771354	Baise horse
506	chr3:90968133-91108036	numsnp=4	length=139,904	duplication	startsnp=BIEC2_801238	endsnp=TBIEC2_842206	Baise horse
507	chr3:93804431-93874650	numsnp=5	length=70,220	duplication	startsnp=BIEC2_802873	endsnp=BIEC2-802942	Baise horse
508	chr31:23717383-23927508	numsnp=8	length=210,126	duplication	startsnp=BIEC2_841741	endsnp=BIEC2_841784	Baise horse
509	chr31:4829031-4884348	numsnp=4	length=55,318	duplication	startsnp=BIEC2_832914	endsnp=BIEC2_832926	Baise horse
510	chr4:50933745-50945963	numsnp=3	length=12,219	duplication	startsnp=BIEC2_865345	endsnp=BIEC2_865364	Baise horse
511	chr4:50933745-51170004	numsnp=5	length=236,260	duplication	startsnp=BIEC2_865345	endsnp=BIEC2_910356	Baise horse
512	chr4:52483502-52612016	numsnp=6	length=128,515	deletion	startsnp=BIEC2_910886	endsnp=BIEC2_866035	Baise horse
513	chr4:52575697-52612016	numsnp=4	length=36,320	duplication	startsnp=BIEC2_865967	endsnp=BIEC2_866035	Baise horse
514	chr4:9374294-9626864	numsnp=11	length=252,571	deletion	startsnp=BIEC2_846928	endsnp=BIEC2_890843	Baise horse
515	chr6:26030051-26154321	numsnp=10	length=124,271	duplication	startsnp=BIEC2_945660	endsnp=BIEC2_993929	Baise horse
516	chr6:37546839-37599568	numsnp=4	length=52,730	duplication	startsnp=BIEC2_948656	endsnp=BIEC2_948680	Baise horse
517	chr6:4565099-4645464	numsnp=3	length=80,366	duplication	startsnp=BIEC2_936809	endsnp=BIEC2_936816	Baise horse
518	chr6:83884552-83894525	numsnp=5	length=9,974	duplication	startsnp=CUHSNP00124738	endsnp=CUHSNP00141749	Baise horse
519	chr7:45220415-45661637	numsnp=10	length=441,223	duplication	startsnp=UKUL1617	endsnp=UKUL1639	Baise horse
520	chr8:12535837-12580862	numsnp=7	length=45,026	deletion	startsnp=BIEC2_1030792	endsnp=BIEC2_1030877	Baise horse
521	chr8:28430555-28814835	numsnp=11	length=384,281	duplication	startsnp=BIEC2_1040538	endsnp=BIEC2_1040862	Baise horse
522	chr8:4391896-4430473	numsnp=4	length=38,578	deletion	startsnp=BIEC2_1024147	endsnp=BIEC2_1024205	Baise horse
523	chr9:44946791-45518773	numsnp=12	length=571,983	duplication	startsnp=BIEC2_1091398	endsnp=BIEC2_1091491	Baise horse
524	chr1:121730979-121783765	numsnp=6	length=52,787	deletion	startsnp=BIEC2_52678	endsnp=BIEC2_52699	Chakouyi horse
525	chr1:124133144-124137088	numsnp=3	length=3,945	duplication	startsnp=CUHSNP00051433	endsnp=CUHSNP00051438	Chakouyi horse
526	chr1:156277299-156491374	numsnp=10	length=214,076	deletion	startsnp=TBIEC2_71655	endsnp=BIEC2_68048	Chakouyi horse
527	chr1:156529837-156784088	numsnp=11	length=254,252	deletion	startsnp=BIEC2_68084	endsnp=TBIEC2_72203	Chakouyi horse
528	chr1:62260532-62379478	numsnp=5	length=118,947	deletion	startsnp=BIEC2_25551	endsnp=BIEC2_25590	Chakouyi horse
529	chr1:96757988-96950631	numsnp=6	length=192,644	deletion	startsnp=TBIEC2_43299	endsnp=BIEC2_41076	Chakouyi horse
530	chr10:71109464-71222335	numsnp=4	length=112,872	duplication	startsnp=BIEC2_137751	endsnp=BIEC2_131010	Chakouyi horse
531	chr12:12298293-12432935	numsnp=4	length=134,643	duplication	startsnp=BIEC2_184122	endsnp=BIEC2_184564	Chakouyi horse
532	chr12:12520513-13439146	numsnp=16	length=918,634	deletion	startsnp=BIEC2_185301	endsnp=BIEC2_179310	Chakouyi horse
533	chr12:12520513-13687171	numsnp=18	length=1,166,659	duplication	startsnp=BIEC2_185301	endsnp=BIEC2_188719	Chakouyi horse
534	chr12:14128309-14407281	numsnp=4	length=278,973	duplication	startsnp=BIEC2_182749	endsnp=BIEC2_183270	Chakouyi horse
535	chr13:6340547-6461104	numsnp=5	length=120,558	duplication	startsnp=BIEC2_206867	endsnp=BIEC2_216284	Chakouyi horse
536	chr13:6340547-6529524	numsnp=6	length=188,978	duplication	startsnp=BIEC2_206867	endsnp=BIEC2_216289	Chakouyi horse
537	chr16:78418181-78806697	numsnp=19	length=388,517	duplication	startsnp=BIEC2_363303	endsnp=BIEC2_363633	Chakouyi horse
538	chr16:79425039-79737533	numsnp=12	length=312,495	duplication	startsnp=BIEC2_363918	endsnp=BIEC2_382404	Chakouyi horse
539	chr17:15505612-15613441	numsnp=4	length=107,830	deletion	startsnp=BIEC2_369359	endsnp=BIEC2_387940	Chakouyi horse
540	chr17:49886727-50011096	numsnp=8	length=124,370	deletion	startsnp=BIEC2_377617	endsnp=BIEC2_377627	Chakouyi horse
541	chr18:3286734-3332666	numsnp=3	length=45,933	duplication	startsnp=BIEC2_392123	endsnp=UKUL3133	Chakouyi horse
542	chr2:68147054-68276174	numsnp=6	length=129,121	duplication	startsnp=BIEC2_485876	endsnp=BIEC2_485938	Chakouyi horse
543	chr21:24096382-24626781	numsnp=13	length=530,400	duplication	startsnp=TBIEC2_585923	endsnp=BIEC2_586183	Chakouyi horse
544	chr21:35775717-35809631	numsnp=4	length=33,915	duplication	startsnp=TBIEC2_591173	endsnp=BIEC2_562512	Chakouyi horse
545	chr24:32416012-32518935	numsnp=5	length=102,924	duplication	startsnp=BIEC2_645086	endsnp=TBIEC2_677941	Chakouyi horse
546	chr25:26462114-26891173	numsnp=11	length=429,060	deletion	startsnp=BIEC2_700627	endsnp=BIEC2_667195	Chakouyi horse
547	chr26:18915304-19052616	numsnp=7	length=137,313	deletion	startsnp=BIEC2_688190	endsnp=BIEC2_688280	Chakouyi horse
548	chr26:19689740-20049031	numsnp=7	length=359,292	duplication	startsnp=BIEC2-688831	endsnp=TBIEC2_723848	Chakouyi horse
549	chr26:19689740-20426991	numsnp=15	length=737,252	duplication	startsnp=BIEC2-688831	endsnp=BIEC2_689410	Chakouyi horse
550	chr26:19797298-20049031	numsnp=5	length=251,734	duplication	startsnp=BIEC2_723670	endsnp=TBIEC2_723848	Chakouyi horse
551	chr26:19882619-20049031	numsnp=4	length=166,413	duplication	startsnp=BIEC2_723723	endsnp=TBIEC2_723848	Chakouyi horse
552	chr26:20403515-20426991	numsnp=4	length=23,477	duplication	startsnp=BIEC2_689380	endsnp=BIEC2_689410	Chakouyi horse
553	chr26:20630743-20680829	numsnp=4	length=50,087	deletion	startsnp=BIEC2_689519	endsnp=BIEC2_724298	Chakouyi horse
554	chr26:21338474-21899240	numsnp=14	length=560,767	deletion	startsnp=BIEC2_724677	endsnp=BIEC2_724806	Chakouyi horse
555	chr3:90968133-91643073	numsnp=9	length=674,941	duplication	startsnp=BIEC2_801238	endsnp=BIEC2_842559	Chakouyi horse
556	chr31:4829031-4884348	numsnp=4	length=55,318	duplication	startsnp=BIEC2_832914	endsnp=BIEC2_832926	Chakouyi horse
557	chr4:100879322-100973764	numsnp=5	length=94,443	duplication	startsnp=BIEC2_878810	endsnp=BIEC2_924445	Chakouyi horse
558	chr4:100917894-100973764	numsnp=3	length=55,871	duplication	startsnp=BIEC2_878863	endsnp=BIEC2_924445	Chakouyi horse
559	chr4:101868984-101988664	numsnp=5	length=119,681	duplication	startsnp=UKUL1053	endsnp=BIEC2_924893	Chakouyi horse
560	chr4:26541034-26577278	numsnp=3	length=36,245	duplication	startsnp=TBIEC2_901148	endsnp=BIEC2_901157	Chakouyi horse
561	chr4:33973547-34156870	numsnp=8	length=183,324	deletion	startsnp=BIEC2_858626	endsnp=BIEC2-858660	Chakouyi horse
562	chr4:38622327-38625012	numsnp=3	length=2,686	duplication	startsnp=BIEC2_859097	endsnp=BIEC2_859099	Chakouyi horse
563	chr4:50933745-50945963	numsnp=3	length=12,219	duplication	startsnp=BIEC2_865345	endsnp=BIEC2_865364	Chakouyi horse
564	chr4:50933745-51170004	numsnp=5	length=236,260	duplication	startsnp=BIEC2_865345	endsnp=BIEC2_910356	Chakouyi horse
565	chr4:52575697-52612016	numsnp=4	length=36,320	duplication	startsnp=BIEC2_865967	endsnp=BIEC2_866035	Chakouyi horse
566	chr4:52791339-52832948	numsnp=3	length=41,610	deletion	startsnp=BIEC2_866088	endsnp=BIEC2_866108	Chakouyi horse
567	chr4:67857412-67887415	numsnp=3	length=30,004	duplication	startsnp=BIEC2_869173	endsnp=BIEC2_869181	Chakouyi horse
568	chr4:95100291-95235519	numsnp=4	length=135,229	duplication	startsnp=BIEC2_874549	endsnp=BIEC2_874621	Chakouyi horse
569	chr5:37995241-37998277	numsnp=3	length=3,037	duplication	startsnp=BIEC2_906000	endsnp=BIEC2_906005	Chakouyi horse
570	chr5:9437318-9512161	numsnp=3	length=74,844	duplication	startsnp=BIEC2_891374	endsnp=BIEC2_891394	Chakouyi horse
571	chr6:4565099-4645464	numsnp=3	length=80,366	duplication	startsnp=BIEC2_936809	endsnp=BIEC2_936816	Chakouyi horse
572	chr7:31406445-31529855	numsnp=8	length=123,411	deletion	startsnp=BIEC2_990810	endsnp=BIEC2_990926	Chakouyi horse
573	chr7:3728476-3775212	numsnp=3	length=46,737	deletion	startsnp=BIEC2_975896	endsnp=BIEC2_975938	Chakouyi horse
574	chr7:45220415-45661637	numsnp=10	length=441,223	duplication	startsnp=UKUL1617	endsnp=UKUL1639	Chakouyi horse
575	chr7:4647124-4756645	numsnp=7	length=109,522	deletion	startsnp=BIEC2_976590	endsnp=BIEC2_976709	Chakouyi horse
576	chr8:50210952-50302416	numsnp=4	length=91,465	duplication	startsnp=BIEC2_1050848	endsnp=TBIEC2_1108594	Chakouyi horse
577	chr8:55145728-55502720	numsnp=9	length=356,993	deletion	startsnp=BIEC2_1053115	endsnp=BIEC2-1053227	Chakouyi horse

## Sheet: List of 495 CNVRs in ten Chines
List of 495 CNVRs in ten Chinese horse breeds
Chromosome	Start	End	Type	Length	Breed
1	92866121	92911910	LOSS	45789	Jinjiang horse
1	124048113	124137088	GAIN	88975	Jinjiang horse
1	165267754	165554624	GAIN	286870	Jinjiang horse
1	174042252	174073247	GAIN	30995	Jinjiang horse
1	174042252	174108070	GAIN	65818	Jinjiang horse
1	176577996	176816409	GAIN	238413	Jinjiang horse
1	178553782	178573079	GAIN	19297	Jinjiang horse
1	155915520	156027485	LOSS	111965	Jinjiang horse
1	156105494	156550178	LOSS	444684	Jinjiang horse
1	156277299	156491374	LOSS	214075	Jinjiang horse
1	156491374	156784088	LOSS	292714	Jinjiang horse
1	156599954	156657881	LOSS	57927	Jinjiang horse
1	159296153	160102520	GAIN	806367	Jinjiang horse
1	160019561	160102520	LOSS	82959	Jinjiang horse
1	165267754	165356683	GAIN	88929	Jinjiang horse
2	9506629	9790598	LOSS	283969	Jinjiang horse
2	12988994	13115762	GAIN	126768	Jinjiang horse
2	43177807	43186432	GAIN	8625	Jinjiang horse
2	68147054	68276174	GAIN	129120	Jinjiang horse
2	68221589	68276174	GAIN	54585	Jinjiang horse
2	72731994	72821053	GAIN	89059	Jinjiang horse
2	96434710	96702010	GAIN	267300	Jinjiang horse
2	103758278	103782300	GAIN	24022	Jinjiang horse
2	106874454	106917495	GAIN	43041	Jinjiang horse
3	7914300	7983750	LOSS	69450	Jinjiang horse
3	56018848	56208321	LOSS	189473	Jinjiang horse
3	65889054	65951800	GAIN	62746	Jinjiang horse
3	65889054	66015792	GAIN	126738	Jinjiang horse
3	80578952	80658037	GAIN	79085	Jinjiang horse
3	82686862	82789614	LOSS	102752	Jinjiang horse
3	90968133	91108036	GAIN	139903	Jinjiang horse
3	90968133	91643073	GAIN	674940	Jinjiang horse
3	93804431	93874650	GAIN	70219	Jinjiang horse
4	9374294	9572539	LOSS	198245	Jinjiang horse
4	9603437	9626864	LOSS	23427	Jinjiang horse
4	38622327	38625012	GAIN	2685	Jinjiang horse
4	41258844	41365096	LOSS	106252	Jinjiang horse
4	47154436	47187052	GAIN	32616	Jinjiang horse
4	50933745	50945963	GAIN	12218	Jinjiang horse
4	50933745	51004306	GAIN	70561	Jinjiang horse
4	50933745	51170004	GAIN	236259	Jinjiang horse
4	52575697	52612016	GAIN	36319	Jinjiang horse
4	67857412	67887415	GAIN	30003	Jinjiang horse
4	100879322	100973764	GAIN	94442	Jinjiang horse
5	9437318	9512161	GAIN	74843	Jinjiang horse
5	30341946	30389883	GAIN	47937	Jinjiang horse
5	77424986	77435333	LOSS	10347	Jinjiang horse
5	99595549	99631010	GAIN	35461	Jinjiang horse
6	4565099	4645464	GAIN	80365	Jinjiang horse
6	37115747	37151970	GAIN	36223	Jinjiang horse
6	73072905	73093129	LOSS	20224	Jinjiang horse
6	73072905	73261049	LOSS	188144	Jinjiang horse
6	75704508	75748923	LOSS	44415	Jinjiang horse
6	83884552	83894525	GAIN	9973	Jinjiang horse
7	715478	820351	GAIN	104873	Jinjiang horse
7	13167854	13331925	GAIN	164071	Jinjiang horse
7	45220415	45661637	GAIN	441222	Jinjiang horse
7	56458055	56549568	GAIN	91513	Jinjiang horse
7	73083306	73197149	LOSS	113843	Jinjiang horse
8	50210952	50302416	GAIN	91464	Jinjiang horse
8	78674830	78704667	GAIN	29837	Jinjiang horse
9	44946791	45518773	GAIN	571982	Jinjiang horse
9	56084522	56125410	LOSS	40888	Jinjiang horse
9	80966231	81102370	GAIN	136139	Jinjiang horse
10	15215595	15251397	GAIN	35802	Jinjiang horse
10	41736101	41936853	GAIN	200752	Jinjiang horse
10	68799261	69107630	GAIN	308369	Jinjiang horse
10	70278029	70369934	LOSS	91905	Jinjiang horse
10	74888270	75011754	GAIN	123484	Jinjiang horse
12	12520513	14822761	mixed	2302248	Jinjiang horse
12	12974580	13364132	GAIN	389552	Jinjiang horse
12	13170959	13687171	GAIN	516212	Jinjiang horse
12	13573356	14128309	GAIN	554953	Jinjiang horse
12	14297056	14407281	LOSS	110225	Jinjiang horse
13	5543394	5788444	GAIN	245050	Jinjiang horse
13	6340547	6529524	GAIN	188977	Jinjiang horse
15	38257100	38267679	LOSS	10579	Jinjiang horse
15	64399735	64631484	GAIN	231749	Jinjiang horse
15	89832250	89897005	GAIN	64755	Jinjiang horse
17	44112021	44293294	GAIN	181273	Jinjiang horse
17	49997510	50011096	LOSS	13586	Jinjiang horse
17	53274673	53539910	GAIN	265237	Jinjiang horse
18	4952084	5066596	GAIN	114512	Jinjiang horse
18	5522671	6749815	GAIN	1227144	Jinjiang horse
18	24866467	24870435	LOSS	3968	Jinjiang horse
18	75809957	75818781	GAIN	8824	Jinjiang horse
18	75809957	75864062	GAIN	54105	Jinjiang horse
20	11836218	11900448	GAIN	64230	Jinjiang horse
20	32247548	32491252	GAIN	243704	Jinjiang horse
20	57150044	57196447	LOSS	46403	Jinjiang horse
21	28851390	28901629	LOSS	50239	Jinjiang horse
21	56972352	57016411	GAIN	44059	Jinjiang horse
23	16678526	16799292	GAIN	120766	Jinjiang horse
24	42282034	42486454	GAIN	204420	Jinjiang horse
25	26393590	26942120	LOSS	548530	Jinjiang horse
26	19689740	20049031	GAIN	359291	Jinjiang horse
26	19882619	20049031	GAIN	166412	Jinjiang horse
26	20350220	20426991	GAIN	76771	Jinjiang horse
26	20403515	20426991	GAIN	23476	Jinjiang horse
26	2421777	2477927	GAIN	56150	Jinjiang horse
26	5055651	5155357	GAIN	99706	Jinjiang horse
26	9071498	9125144	GAIN	53646	Jinjiang horse
26	18764914	19052616	LOSS	287702	Jinjiang horse
26	18915304	19052616	LOSS	137312	Jinjiang horse
27	2845187	2997517	LOSS	152330	Jinjiang horse
27	18034845	18056242	GAIN	21397	Jinjiang horse
27	36951083	37025455	GAIN	74372	Jinjiang horse
29	5728798	5733601	LOSS	4803	Jinjiang horse
29	31302752	31322526	GAIN	19774	Jinjiang horse
30	24398152	24546373	GAIN	148221	Jinjiang horse
31	20246301	20310308	LOSS	64007	Jinjiang horse
31	23717383	24025592	GAIN	308209	Jinjiang horse
31	23869434	23927508	GAIN	58074	Jinjiang horse
1	20392918	20443241	GAIN	50323	Zhaotong horse
1	124048113	124137088	GAIN	88975	Zhaotong horse
1	159567621	160102520	GAIN	534899	Zhaotong horse
1	174042252	174108070	GAIN	65818	Zhaotong horse
2	68147054	68276174	GAIN	129120	Zhaotong horse
2	68275116	68276174	GAIN	1058	Zhaotong horse
3	65889054	65951800	GAIN	62746	Zhaotong horse
3	65889054	66015792	GAIN	126738	Zhaotong horse
3	90968133	91643073	GAIN	674940	Zhaotong horse
3	93804431	93818347	GAIN	13916	Zhaotong horse
4	50933745	51170004	GAIN	236259	Zhaotong horse
4	52575697	52612016	GAIN	36319	Zhaotong horse
4	61658824	61807155	GAIN	148331	Zhaotong horse
4	67857412	67887415	GAIN	30003	Zhaotong horse
5	37994476	37998277	GAIN	3801	Zhaotong horse
6	4565099	4645464	GAIN	80365	Zhaotong horse
7	45220415	45559043	GAIN	338628	Zhaotong horse
9	44946791	45279882	GAIN	333091	Zhaotong horse
10	71109464	71204480	GAIN	95016	Zhaotong horse
12	4254052	4412763	GAIN	158711	Zhaotong horse
12	12974580	13170959	GAIN	196379	Zhaotong horse
12	13149957	13364132	GAIN	214175	Zhaotong horse
13	6340547	6529524	GAIN	188977	Zhaotong horse
18	3286734	3332666	GAIN	45932	Zhaotong horse
18	4952084	5125955	GAIN	173871	Zhaotong horse
18	28863825	28963971	GAIN	100146	Zhaotong horse
18	50304057	50366307	GAIN	62250	Zhaotong horse
20	11836218	11900448	GAIN	64230	Zhaotong horse
21	56972352	57016411	GAIN	44059	Zhaotong horse
23	8450458	8608496	GAIN	158038	Zhaotong horse
23	16678526	16799292	GAIN	120766	Zhaotong horse
26	9071498	9125144	GAIN	53646	Zhaotong horse
26	19689740	20049031	GAIN	359291	Zhaotong horse
26	20403515	20426991	GAIN	23476	Zhaotong horse
27	9326326	9667252	GAIN	340926	Zhaotong horse
27	18034845	18056242	GAIN	21397	Zhaotong horse
29	477117	631698	GAIN	154581	Zhaotong horse
31	23717383	23927508	GAIN	210125	Zhaotong horse
1	56205700	56411105	LOSS	205405	Zhaotong horse
1	156277299	156462763	LOSS	185464	Zhaotong horse
1	156449080	156491374	LOSS	42294	Zhaotong horse
1	156529837	156784088	LOSS	254251	Zhaotong horse
3	7914300	7983750	LOSS	69450	Zhaotong horse
4	9374294	9572539	LOSS	198245	Zhaotong horse
4	9603437	9626864	LOSS	23427	Zhaotong horse
4	52483502	52658601	LOSS	175099	Zhaotong horse
7	31406445	31529855	LOSS	123410	Zhaotong horse
8	4391896	4430473	LOSS	38577	Zhaotong horse
9	50803693	50808048	LOSS	4355	Zhaotong horse
10	69336129	69514973	LOSS	178844	Zhaotong horse
14	10821598	10846903	LOSS	25305	Zhaotong horse
14	62865190	63139347	LOSS	274157	Zhaotong horse
15	32983354	33306504	LOSS	323150	Zhaotong horse
20	30288114	30354930	LOSS	66816	Zhaotong horse
28	23748695	23905312	LOSS	156617	Zhaotong horse
12	12520513	14407281	mixed	1886768	Zhaotong horse
1	159296153	159897607	GAIN	601454	Tengchong horse
1	178553782	178573079	GAIN	19297	Tengchong horse
2	44672597	44788984	GAIN	116387	Tengchong horse
3	65889054	65951800	GAIN	62746	Tengchong horse
3	65889054	66015792	GAIN	126738	Tengchong horse
3	90968133	91643073	GAIN	674940	Tengchong horse
4	7198628	7220122	GAIN	21494	Tengchong horse
4	50933745	51170004	GAIN	236259	Tengchong horse
4	67857412	67906539	GAIN	49127	Tengchong horse
4	100879322	100973764	GAIN	94442	Tengchong horse
4	101933836	101988664	GAIN	54828	Tengchong horse
6	4565099	4645464	GAIN	80365	Tengchong horse
6	26030051	26154321	GAIN	124270	Tengchong horse
6	37546839	37599568	GAIN	52729	Tengchong horse
7	45220415	45661637	GAIN	441222	Tengchong horse
11	33248110	33337791	GAIN	89681	Tengchong horse
12	12974580	13170959	GAIN	196379	Tengchong horse
12	12974580	13687171	GAIN	712591	Tengchong horse
12	13364132	13687171	GAIN	323039	Tengchong horse
18	3620434	3829634	GAIN	209200	Tengchong horse
18	28863825	28963971	GAIN	100146	Tengchong horse
23	16678526	16799292	GAIN	120766	Tengchong horse
24	32416012	32518935	GAIN	102923	Tengchong horse
26	19689740	20049031	GAIN	359291	Tengchong horse
26	19882619	20049031	GAIN	166412	Tengchong horse
26	20350220	20426991	GAIN	76771	Tengchong horse
27	18034845	18056242	GAIN	21397	Tengchong horse
31	4829031	4884348	GAIN	55317	Tengchong horse
31	23717383	23927508	GAIN	210125	Tengchong horse
31	23869434	23927508	GAIN	58074	Tengchong horse
1	156105494	156462763	LOSS	357269	Tengchong horse
3	7914300	7983750	LOSS	69450	Tengchong horse
8	1675761	1998191	LOSS	322430	Tengchong horse
8	4391896	4559972	LOSS	168076	Tengchong horse
10	69355898	69514973	LOSS	159075	Tengchong horse
12	13364132	13439146	LOSS	75014	Tengchong horse
25	26512888	26750938	LOSS	238050	Tengchong horse
12	12829176	14822761	mixed	1993585	Tengchong horse
1	159567621	160102520	GAIN	534899	Naqu horse
2	68147054	68276174	GAIN	129120	Naqu horse
2	96475414	96702010	GAIN	226596	Naqu horse
2	96664019	96702010	GAIN	37991	Naqu horse
3	65889054	65951800	GAIN	62746	Naqu horse
3	93804431	93874650	GAIN	70219	Naqu horse
4	50933745	51004306	GAIN	70561	Naqu horse
6	4565099	4645464	GAIN	80365	Naqu horse
7	13167854	13331925	GAIN	164071	Naqu horse
7	45220415	45661637	GAIN	441222	Naqu horse
9	44946791	45518773	GAIN	571982	Naqu horse
10	68799261	69107630	GAIN	308369	Naqu horse
12	12974580	13149957	GAIN	175377	Naqu horse
12	13573356	14128309	GAIN	554953	Naqu horse
15	64564955	64631484	GAIN	66529	Naqu horse
18	3286734	3332666	GAIN	45932	Naqu horse
20	11836218	11900448	GAIN	64230	Naqu horse
23	7331090	7557146	GAIN	226056	Naqu horse
26	9071498	9125144	GAIN	53646	Naqu horse
26	19689740	20049031	GAIN	359291	Naqu horse
26	19797298	20426991	GAIN	629693	Naqu horse
27	18034845	18056242	GAIN	21397	Naqu horse
29	31302752	31322526	GAIN	19774	Naqu horse
31	4829031	4884348	GAIN	55317	Naqu horse
31	23717383	23927508	GAIN	210125	Naqu horse
31	23869434	23927508	GAIN	58074	Naqu horse
1	23367500	23587368	LOSS	219868	Naqu horse
1	62751674	62818065	LOSS	66391	Naqu horse
1	84757869	85152837	LOSS	394968	Naqu horse
1	109437369	109510784	LOSS	73415	Naqu horse
1	156599954	156784088	LOSS	184134	Naqu horse
1	159296153	159749634	LOSS	453481	Naqu horse
4	9374294	9500292	LOSS	125998	Naqu horse
4	48205749	48629204	LOSS	423455	Naqu horse
5	33553127	33584294	LOSS	31167	Naqu horse
7	31406445	31520977	LOSS	114532	Naqu horse
8	4391896	4430473	LOSS	38577	Naqu horse
12	13941972	14297056	LOSS	355084	Naqu horse
18	56567378	56889525	LOSS	322147	Naqu horse
25	26512888	26891173	LOSS	378285	Naqu horse
26	18764914	19052616	LOSS	287702	Naqu horse
12	12520513	14128309	mixed	1607796	Naqu horse
1	124048113	124137088	GAIN	88975	Inner_Mongolian horse
2	68147054	68276174	GAIN	129120	Inner_Mongolian horse
2	96475414	96702010	GAIN	226596	Inner_Mongolian horse
3	65889054	65951800	GAIN	62746	Inner_Mongolian horse
3	90968133	91643073	GAIN	674940	Inner_Mongolian horse
3	93804431	93874650	GAIN	70219	Inner_Mongolian horse
4	38622327	38625012	GAIN	2685	Inner_Mongolian horse
4	50933745	50945963	GAIN	12218	Inner_Mongolian horse
4	50933745	51170004	GAIN	236259	Inner_Mongolian horse
4	52575697	52612016	GAIN	36319	Inner_Mongolian horse
6	4565099	4645464	GAIN	80365	Inner_Mongolian horse
6	37546839	37599568	GAIN	52729	Inner_Mongolian horse
7	13167854	13331925	GAIN	164071	Inner_Mongolian horse
12	12520513	14128309	GAIN	1607796	Inner_Mongolian horse
12	12974580	13170959	GAIN	196379	Inner_Mongolian horse
12	13364132	13941972	GAIN	577840	Inner_Mongolian horse
13	6340547	6461104	GAIN	120557	Inner_Mongolian horse
18	28863825	28963971	GAIN	100146	Inner_Mongolian horse
23	16678526	16799292	GAIN	120766	Inner_Mongolian horse
26	9071498	9125144	GAIN	53646	Inner_Mongolian horse
26	19689740	20049031	GAIN	359291	Inner_Mongolian horse
31	23717383	23927508	GAIN	210125	Inner_Mongolian horse
1	156529837	156784088	LOSS	254251	Inner_Mongolian horse
2	22853555	23235957	LOSS	382402	Inner_Mongolian horse
4	9009717	9500292	LOSS	490575	Inner_Mongolian horse
4	52483502	52658601	LOSS	175099	Inner_Mongolian horse
8	17994479	18021667	LOSS	27188	Inner_Mongolian horse
10	69355898	69514973	LOSS	159075	Inner_Mongolian horse
15	21096082	21297278	LOSS	201196	Inner_Mongolian horse
15	32905844	32987009	LOSS	81165	Inner_Mongolian horse
25	26361000	26393690	LOSS	32690	Inner_Mongolian horse
25	26462114	26599374	LOSS	137260	Inner_Mongolian horse
26	18915304	19052616	LOSS	137312	Inner_Mongolian horse
1	53930180	53988640	GAIN	58460	Lijiang horse
1	124048113	124137088	GAIN	88975	Lijiang horse
1	124133144	124137088	GAIN	3944	Lijiang horse
1	159567621	160102520	GAIN	534899	Lijiang horse
1	174042252	174108070	GAIN	65818	Lijiang horse
2	12988994	13115762	GAIN	126768	Lijiang horse
2	68147054	68276174	GAIN	129120	Lijiang horse
3	65889054	65951800	GAIN	62746	Lijiang horse
3	90968133	91643073	GAIN	674940	Lijiang horse
3	93804431	93874650	GAIN	70219	Lijiang horse
3	96596744	96647191	GAIN	50447	Lijiang horse
4	38622327	38625012	GAIN	2685	Lijiang horse
4	43000811	43036171	GAIN	35360	Lijiang horse
4	50933745	50945963	GAIN	12218	Lijiang horse
4	50933745	51170004	GAIN	236259	Lijiang horse
4	52575697	52612016	GAIN	36319	Lijiang horse
4	101868984	101988664	GAIN	119680	Lijiang horse
5	80339343	80594092	GAIN	254749	Lijiang horse
6	4565099	4645464	GAIN	80365	Lijiang horse
6	26030051	26154321	GAIN	124270	Lijiang horse
7	45220415	45661637	GAIN	441222	Lijiang horse
12	12520513	13098923	GAIN	578410	Lijiang horse
12	12829176	13170959	GAIN	341783	Lijiang horse
12	13364132	13941972	GAIN	577840	Lijiang horse
13	6340547	6461104	GAIN	120557	Lijiang horse
14	88478378	88695209	GAIN	216831	Lijiang horse
17	57337550	57420379	GAIN	82829	Lijiang horse
18	61654791	61691754	GAIN	36963	Lijiang horse
20	11836218	11900448	GAIN	64230	Lijiang horse
22	893661	1573000	GAIN	679339	Lijiang horse
22	24708143	25002255	GAIN	294112	Lijiang horse
24	32416012	32518935	GAIN	102923	Lijiang horse
26	9071498	9125144	GAIN	53646	Lijiang horse
26	19689740	20116678	GAIN	426938	Lijiang horse
26	20403515	20426991	GAIN	23476	Lijiang horse
30	8871292	8921638	GAIN	50346	Lijiang horse
31	4829031	4884348	GAIN	55317	Lijiang horse
31	23717383	23927508	GAIN	210125	Lijiang horse
1	62751674	62818065	LOSS	66391	Lijiang horse
1	119740923	119831834	LOSS	90911	Lijiang horse
1	136452610	137053473	LOSS	600863	Lijiang horse
1	156135693	156550178	LOSS	414485	Lijiang horse
1	156529837	156784088	LOSS	254251	Lijiang horse
2	64056003	64063932	LOSS	7929	Lijiang horse
3	35175752	35321182	LOSS	145430	Lijiang horse
3	51747836	51865190	LOSS	117354	Lijiang horse
3	83150021	83249080	LOSS	99059	Lijiang horse
4	52483502	52612016	LOSS	128514	Lijiang horse
7	31406445	31529855	LOSS	123410	Lijiang horse
7	51416907	51458915	LOSS	42008	Lijiang horse
10	66273123	66338886	LOSS	65763	Lijiang horse
14	60451296	60588792	LOSS	137496	Lijiang horse
17	49997510	50011096	LOSS	13586	Lijiang horse
17	50758361	50815805	LOSS	57444	Lijiang horse
18	62046771	62437379	LOSS	390608	Lijiang horse
20	52880390	52898806	LOSS	18416	Lijiang horse
25	26361000	26750938	LOSS	389938	Lijiang horse
26	18828676	19052616	LOSS	223940	Lijiang horse
26	20258377	20350220	LOSS	91843	Lijiang horse
26	21390518	21737524	LOSS	347006	Lijiang horse
26	24171127	24385672	LOSS	214545	Lijiang horse
12	12520513	14407281	mixed	1886768	Lijiang horse
12	12829176	13687171	mixed	857995	Lijiang horse
1	124048113	124137088	GAIN	88975	Kazakh horse
1	159749634	160102520	GAIN	352886	Kazakh horse
2	68147054	68276174	GAIN	129120	Kazakh horse
2	96664019	96702010	GAIN	37991	Kazakh horse
3	93804431	93818347	GAIN	13916	Kazakh horse
4	47154436	47187052	GAIN	32616	Kazakh horse
6	4565099	4645464	GAIN	80365	Kazakh horse
7	45220415	45661637	GAIN	441222	Kazakh horse
12	12974580	14407281	GAIN	1432701	Kazakh horse
18	61645194	61691754	GAIN	46560	Kazakh horse
19	46676246	47805012	GAIN	1128766	Kazakh horse
20	11836218	11900448	GAIN	64230	Kazakh horse
20	32247548	32566747	GAIN	319199	Kazakh horse
26	19689740	20049031	GAIN	359291	Kazakh horse
31	23869434	23927508	GAIN	58074	Kazakh horse
1	156599954	156784088	LOSS	184134	Kazakh horse
3	67430502	67473932	LOSS	43430	Kazakh horse
4	52483502	52612016	LOSS	128514	Kazakh horse
20	30288114	30354930	LOSS	66816	Kazakh horse
1	109359705	109383207	GAIN	23502	Daan horse
1	124048113	124137088	GAIN	88975	Daan horse
2	68147054	68276174	GAIN	129120	Daan horse
2	106874454	106917495	GAIN	43041	Daan horse
3	65889054	65951800	GAIN	62746	Daan horse
3	90968133	91643073	GAIN	674940	Daan horse
4	50933745	51170004	GAIN	236259	Daan horse
6	4565099	4645464	GAIN	80365	Daan horse
6	37546839	37599568	GAIN	52729	Daan horse
7	45220415	45661637	GAIN	441222	Daan horse
12	12384212	14407281	GAIN	2023069	Daan horse
12	13149957	13364132	GAIN	214175	Daan horse
13	6340547	6529524	GAIN	188977	Daan horse
20	11836218	11900448	GAIN	64230	Daan horse
24	32416012	32628728	GAIN	212716	Daan horse
26	2421777	2477927	GAIN	56150	Daan horse
26	9071498	9125144	GAIN	53646	Daan horse
26	19689740	20049031	GAIN	359291	Daan horse
26	19689740	20426991	GAIN	737251	Daan horse
1	109437369	109510784	LOSS	73415	Daan horse
1	155011326	155323247	LOSS	311921	Daan horse
1	156449080	156784088	LOSS	335008	Daan horse
3	101331491	101419758	LOSS	88267	Daan horse
4	9374294	9500292	LOSS	125998	Daan horse
8	4391896	4430473	LOSS	38577	Daan horse
11	28896531	29079761	LOSS	183230	Daan horse
25	26512888	26891173	LOSS	378285	Daan horse
28	43452543	43606571	LOSS	154028	Daan horse
31	23374156	23639037	LOSS	264881	Daan horse
1	124133144	124137088	GAIN	3944	Chakouyi horse
2	68147054	68276174	GAIN	129120	Chakouyi horse
3	90968133	91643073	GAIN	674940	Chakouyi horse
4	26541034	26577278	GAIN	36244	Chakouyi horse
4	38622327	38625012	GAIN	2685	Chakouyi horse
4	50933745	50945963	GAIN	12218	Chakouyi horse
4	50933745	51170004	GAIN	236259	Chakouyi horse
4	52575697	52612016	GAIN	36319	Chakouyi horse
4	67857412	67887415	GAIN	30003	Chakouyi horse
4	95100291	95235519	GAIN	135228	Chakouyi horse
4	100879322	100973764	GAIN	94442	Chakouyi horse
4	101868984	101988664	GAIN	119680	Chakouyi horse
5	9437318	9512161	GAIN	74843	Chakouyi horse
5	37995241	37998277	GAIN	3036	Chakouyi horse
6	4565099	4645464	GAIN	80365	Chakouyi horse
7	45220415	45661637	GAIN	441222	Chakouyi horse
8	50210952	50302416	GAIN	91464	Chakouyi horse
10	71109464	71222335	GAIN	112871	Chakouyi horse
12	12298293	12432935	GAIN	134642	Chakouyi horse
12	14128309	14407281	GAIN	278972	Chakouyi horse
13	6340547	6529524	GAIN	188977	Chakouyi horse
16	78418181	78806697	GAIN	388516	Chakouyi horse
16	79425039	79737533	GAIN	312494	Chakouyi horse
18	3286734	3332666	GAIN	45932	Chakouyi horse
21	24096382	24626781	GAIN	530399	Chakouyi horse
21	35775717	35809631	GAIN	33914	Chakouyi horse
24	32416012	32518935	GAIN	102923	Chakouyi horse
26	19689740	20049031	GAIN	359291	Chakouyi horse
26	19689740	20426991	GAIN	737251	Chakouyi horse
26	19882619	20049031	GAIN	166412	Chakouyi horse
26	20403515	20426991	GAIN	23476	Chakouyi horse
31	4829031	4884348	GAIN	55317	Chakouyi horse
1	62260532	62379478	LOSS	118946	Chakouyi horse
1	96757988	96950631	LOSS	192643	Chakouyi horse
1	121730979	121783765	LOSS	52786	Chakouyi horse
1	156277299	156491374	LOSS	214075	Chakouyi horse
1	156529837	156784088	LOSS	254251	Chakouyi horse
4	33973547	34156870	LOSS	183323	Chakouyi horse
4	52791339	52832948	LOSS	41609	Chakouyi horse
7	3728476	3775212	LOSS	46736	Chakouyi horse
7	4647124	4756645	LOSS	109521	Chakouyi horse
7	31406445	31529855	LOSS	123410	Chakouyi horse
8	55145728	55502720	LOSS	356992	Chakouyi horse
17	15505612	15613441	LOSS	107829	Chakouyi horse
17	49886727	50011096	LOSS	124369	Chakouyi horse
25	26462114	26891173	LOSS	429059	Chakouyi horse
26	18915304	19052616	LOSS	137312	Chakouyi horse
26	20630743	20680829	LOSS	50086	Chakouyi horse
26	21338474	21899240	LOSS	560766	Chakouyi horse
12	12520513	13687171	mixed	1166658	Chakouyi horse
1	124048113	124137088	GAIN	88975	Baise horse
1	124133144	124137088	GAIN	3944	Baise horse
1	178511918	178573079	GAIN	61161	Baise horse
2	37855599	37999032	GAIN	143433	Baise horse
2	63757443	64025840	GAIN	268397	Baise horse
2	68147054	68276174	GAIN	129120	Baise horse
2	96475414	96702010	GAIN	226596	Baise horse
3	65889054	65951800	GAIN	62746	Baise horse
3	65889054	66015792	GAIN	126738	Baise horse
3	90968133	91108036	GAIN	139903	Baise horse
3	93804431	93874650	GAIN	70219	Baise horse
4	50933745	50945963	GAIN	12218	Baise horse
4	50933745	51170004	GAIN	236259	Baise horse
6	4565099	4645464	GAIN	80365	Baise horse
6	26030051	26154321	GAIN	124270	Baise horse
6	37546839	37599568	GAIN	52729	Baise horse
6	83884552	83894525	GAIN	9973	Baise horse
7	45220415	45661637	GAIN	441222	Baise horse
8	28430555	28814835	GAIN	384280	Baise horse
9	44946791	45518773	GAIN	571982	Baise horse
11	26898659	26973785	GAIN	75126	Baise horse
12	13072987	13573356	GAIN	500369	Baise horse
12	13573356	14407281	GAIN	833925	Baise horse
13	6340547	6461104	GAIN	120557	Baise horse
18	53048196	53210428	GAIN	162232	Baise horse
20	11836218	11900448	GAIN	64230	Baise horse
22	24708143	25002255	GAIN	294112	Baise horse
24	32416012	32518935	GAIN	102923	Baise horse
26	19689740	20049031	GAIN	359291	Baise horse
26	19797298	20426991	GAIN	629693	Baise horse
26	20008701	20049031	GAIN	40330	Baise horse
27	9453192	9632370	GAIN	179178	Baise horse
27	18034845	18056242	GAIN	21397	Baise horse
27	36937741	37025455	GAIN	87714	Baise horse
31	4829031	4884348	GAIN	55317	Baise horse
31	23717383	23927508	GAIN	210125	Baise horse
1	62751674	62876363	LOSS	124689	Baise horse
1	160019561	160102520	LOSS	82959	Baise horse
3	7914300	7983750	LOSS	69450	Baise horse
3	56208321	56494617	LOSS	286296	Baise horse
4	9374294	9626864	LOSS	252570	Baise horse
8	4391896	4430473	LOSS	38577	Baise horse
8	12535837	12580862	LOSS	45025	Baise horse
12	14297056	14822761	LOSS	525705	Baise horse
18	21450199	21504625	LOSS	54426	Baise horse
20	28355086	28538786	LOSS	183700	Baise horse
25	2140797	2456894	LOSS	316097	Baise horse
26	18764914	19052616	LOSS	287702	Baise horse
26	18915304	19052616	LOSS	137312	Baise horse
29	14976084	15019196	LOSS	43112	Baise horse
4	52483502	52612016	mixed	128514	Baise horse
12	12520513	14128309	mixed	1607796	Baise horse

## Sheet: List of 239 CNVRs for the indig
List of 239 CNVRs for the indigenous horse genome after removing duplicate CNVRs
CNVR ID	Chromosome	Start	End	Type	Previous studies and our study
RO_0	1	20392918	20443241	GAIN	only in this study
RO_1	1	23367500	23587368	LOSS	only in this study
RO_2	1	53930180	53988640	GAIN	only in this study
RO_3	1	56205700	56411105	LOSS	only in this study
RO_4	1	62260532	62379478	LOSS	2018_Anouk;This study
RO_5	1	62751674	62876363	LOSS	only in this study
RO_6	1	84757869	85152837	LOSS	2019_Marina;This study
RO_7	1	92866121	92911910	LOSS	only in this study
RO_8	1	96757988	96950631	LOSS	only in this study
RO_9	1	109359705	109383207	GAIN	only in this study
RO_10	1	109437369	109510784	LOSS	only in this study
RO_11	1	119740923	119831834	LOSS	2019_Marina;This study
RO_12	1	121730979	121783765	LOSS	2019_Marina;This study
RO_13	1	124048113	124137088	GAIN	2019_Marina;This study
RO_14	1	124133144	124137088	GAIN	2019_Marina;This study
RO_15	1	136452610	137053473	LOSS	only in this study
RO_16	1	155011326	155323247	LOSS	only in this study
RO_17	1	155915520	156027485	LOSS	only in this study
RO_18	1	156105494	156550178	LOSS	only in this study
RO_19	1	156277299	156491374	LOSS	only in this study
RO_20	1	156449080	156491374	LOSS	only in this study
RO_21	1	156449080	156784088	LOSS	2019_Marina;2016_Ghosh;2014_Ghosh;2013_DupuisMC;This study
RO_22	1	156599954	156657881	LOSS	2019_Marina;2016_Ghosh;2014_Ghosh;2013_DupuisMC;This study
RO_23	1	159296153	160102520	mixed	only in this study
RO_24	1	159567621	159897607	GAIN	only in this study
RO_25	1	159749634	160102520	GAIN	only in this study
RO_26	1	160019561	160102520	LOSS	only in this study
RO_27	1	165267754	165356683	GAIN	only in this study
RO_28	1	165267754	165554624	GAIN	only in this study
RO_29	1	174042252	174073247	GAIN	only in this study
RO_30	1	174042252	174108070	GAIN	only in this study
RO_31	1	176577996	176816409	GAIN	only in this study
RO_32	1	178511918	178573079	GAIN	only in this study
RO_33	1	178553782	178573079	GAIN	only in this study
RO_34	2	9506629	9790598	LOSS	only in this study
RO_35	2	12988994	13115762	GAIN	only in this study
RO_36	2	22853555	23235957	LOSS	2019_Marina;This study
RO_37	2	37855599	37999032	GAIN	2019_Marina;This study
RO_38	2	43177807	43186432	GAIN	only in this study
RO_39	2	44672597	44788984	GAIN	2019_Marina;This study
RO_40	2	63757443	64025840	GAIN	only in this study
RO_41	2	64056003	64063932	LOSS	only in this study
RO_42	2	68147054	68276174	GAIN	only in this study
RO_43	2	68221589	68276174	GAIN	only in this study
RO_44	2	68275116	68276174	GAIN	only in this study
RO_45	2	72731994	72821053	GAIN	2018_Anouk;This study
RO_46	2	96434710	96702010	GAIN	2019_Marina;This study
RO_47	2	96664019	96702010	GAIN	2019_Marina;This study
RO_48	2	103758278	103782300	GAIN	only in this study
RO_49	2	106874454	106917495	GAIN	only in this study
RO_50	3	7914300	7983750	LOSS	2019_Marina;This study
RO_51	3	35175752	35321182	LOSS	2019_Marina;This study
RO_52	3	51747836	51865190	LOSS	only in this study
RO_53	3	56018848	56208321	LOSS	only in this study
RO_54	3	56208321	56494617	LOSS	only in this study
RO_55	3	65889054	65951800	GAIN	only in this study
RO_56	3	65889054	66015792	GAIN	only in this study
RO_57	3	67430502	67473932	LOSS	2012_DoanR;This study
RO_58	3	80578952	80658037	GAIN	2018_Anouk;This study
RO_59	3	82686862	82789614	LOSS	only in this study
RO_60	3	83150021	83249080	LOSS	only in this study
RO_61	3	90968133	91108036	GAIN	only in this study
RO_62	3	90968133	91643073	GAIN	only in this study
RO_63	3	93804431	93818347	GAIN	2012_DoanR;This study
RO_64	3	93804431	93874650	GAIN	2012_DoanR;This study
RO_65	3	96596744	96647191	GAIN	2012_DoanR;This study
RO_66	3	101331491	101419758	LOSS	only in this study
RO_67	4	7198628	7220122	GAIN	only in this study
RO_68	4	9009717	9500292	LOSS	2019_Marina;2016_Ghosh;2014_Ghosh;2013_Metzge;2013_DupuisMC;This study
RO_69	4	9374294	9500292	LOSS	2019_Marina;2016_Kader;2016_Ghosh;2014_Wang;2014_Ghosh;2013_Metzge;2013_DupuisMC;2012_DoanR;This study
RO_70	4	9374294	9626864	LOSS	2019_Marina;2016_Ghosh;2014_Wang;2014_Ghosh;2013_Metzge;2013_DupuisMC;2012_DoanR;This study
RO_71	4	9603437	9626864	LOSS	2019_Marina;2016_Ghosh;This study
RO_72	4	26541034	26577278	GAIN	only in this study
RO_73	4	33973547	34156870	LOSS	2013_Metzge;This study
RO_74	4	38622327	38625012	GAIN	2013_DupuisMC;This study
RO_75	4	41258844	41365096	LOSS	2016_Kader;This study
RO_76	4	43000811	43036171	GAIN	only in this study
RO_77	4	47154436	47187052	GAIN	2018_Anouk;This study
RO_78	4	48205749	48629204	LOSS	only in this study
RO_79	4	50933745	50945963	GAIN	only in this study
RO_80	4	50933745	51004306	GAIN	only in this study
RO_81	4	50933745	51170004	GAIN	2018_Anouk;This study
RO_82	4	52483502	52658601	mixed	2013_DupuisMC;This study
RO_83	4	52575697	52612016	GAIN	2019_Marina;2014_DupuisMC;This study
RO_84	4	52791339	52832948	LOSS	2019_Marina;2016_Kader;This study
RO_85	4	61658824	61807155	GAIN	2019_Marina;This study
RO_86	4	67857412	67906539	GAIN	only in this study
RO_87	4	95100291	95235519	GAIN	only in this study
RO_88	4	100879322	100973764	GAIN	only in this study
RO_89	4	101868984	101988664	GAIN	only in this study
RO_90	4	101933836	101988664	GAIN	2019_Marina;This study
RO_91	5	9437318	9512161	GAIN	only in this study
RO_92	5	30341946	30389883	GAIN	2019_Marina;This study
RO_93	5	33553127	33584294	LOSS	2019_Marina;This study
RO_94	5	37994476	37998277	GAIN	2019_Marina;This study
RO_95	5	77424986	77435333	LOSS	2013_Metzge;This study
RO_96	5	80339343	80594092	GAIN	only in this study
RO_97	5	99595549	99631010	GAIN	only in this study
RO_98	6	4565099	4645464	GAIN	only in this study
RO_99	6	26030051	26154321	GAIN	2019_Marina;This study
RO_100	6	37115747	37151970	GAIN	only in this study
RO_101	6	37546839	37599568	GAIN	only in this study
RO_102	6	73072905	73093129	LOSS	2019_Marina;2018_Anouk;2016_Ghosh;2014_Ghosh;2013_Metzge;2013_DupuisMC;2012_DoanR;This study
RO_103	6	73072905	73261049	LOSS	2019_Marina;2018_Anouk;2016_Kader;2016_Ghosh;2014_Ghosh;2013_Metzge;2013_DupuisMC;2012_DoanR;This study
RO_104	6	75704508	75748923	LOSS	2019_Marina;This study
RO_105	6	83884552	83894525	GAIN	only in this study
RO_106	7	715478	820351	GAIN	2019_Marina;2019_Corbi-Botto;2018_Anouk;2013_Metzge;This study
RO_107	7	3728476	3775212	LOSS	2019_Marina;This study
RO_108	7	4647124	4756645	LOSS	2019_Marina;This study
RO_109	7	13167854	13331925	GAIN	only in this study
RO_110	7	31406445	31529855	LOSS	2019_Marina;This study
RO_111	7	45220415	45661637	GAIN	2019_Marina;This study
RO_112	7	51416907	51458915	LOSS	2019_Marina;This study
RO_113	7	56458055	56549568	GAIN	only in this study
RO_114	7	73083306	73197149	LOSS	2019_Marina;2013_Metzge;This study
RO_115	8	1675761	1998191	LOSS	2019_Marina;This study
RO_116	8	4391896	4430473	LOSS	2019_Marina;2014_Wang;2014_Ghosh;2012_DoanR;This study
RO_117	8	4391896	4559972	LOSS	2019_Marina;2014_Wang;2014_Ghosh;2012_DoanR;This study
RO_118	8	12535837	12580862	LOSS	2019_Marina;This study
RO_119	8	17994479	18021667	LOSS	2019_Marina;This study
RO_120	8	28430555	28814835	GAIN	only in this study
RO_121	8	50210952	50302416	GAIN	only in this study
RO_122	8	55145728	55502720	LOSS	only in this study
RO_123	8	78674830	78704667	GAIN	only in this study
RO_124	9	44946791	45518773	GAIN	only in this study
RO_125	9	50803693	50808048	LOSS	2019_Marina;2018_Anouk;This study
RO_126	9	56084522	56125410	LOSS	only in this study
RO_127	9	80966231	81102370	GAIN	2019_Marina;This study
RO_128	10	15215595	15251397	GAIN	2019_Marina;This study
RO_129	10	41736101	41936853	GAIN	only in this study
RO_130	10	66273123	66338886	LOSS	only in this study
RO_131	10	68799261	69107630	GAIN	only in this study
RO_132	10	69336129	69514973	LOSS	only in this study
RO_133	10	70278029	70369934	LOSS	only in this study
RO_134	10	71109464	71222335	GAIN	only in this study
RO_135	10	74888270	75011754	GAIN	only in this study
RO_136	11	26898659	26973785	GAIN	only in this study
RO_137	11	28896531	29079761	LOSS	only in this study
RO_138	11	33248110	33337791	GAIN	only in this study
RO_139	12	4254052	4412763	GAIN	only in this study
RO_140	12	12298293	12432935	GAIN	2019_Marina;2013_DupuisMC;This study
RO_141	12	12384212	14822761	mixed	2019_Marina;2019_Corbi-Botto;2018_Anouk;2016_Kader;2016_Ghosh;2014_Ghosh;2013_Metzge;2013_DupuisMC;2012_DoanR;This study
RO_142	12	12520513	13170959	GAIN	2019_Marina;2019_Corbi-Botto;2016_Kader;2016_Ghosh;2014_Ghosh;2013_DupuisMC;2012_DoanR;This study
RO_143	12	12829176	13687171	mixed	2019_Marina;2019_Corbi-Botto;2018_Anouk;2016_Kader;2016_Ghosh;2014_Wang;2014_Ghosh;2013_Metzge;2013_DupuisMC;2012_DoanR;This study
RO_144	12	13149957	13364132	GAIN	2019_Marina;2019_Corbi-Botto;2018_Anouk;2016_Kader;2016_Ghosh;2014_Wang;2014_Ghosh;2013_Metzge;2013_DupuisMC;2012_DoanR;This study
RO_145	12	13364132	13439146	LOSS	2019_Marina;2019_Corbi-Botto;2018_Anouk;2016_Kader;2016_Ghosh;2014_Wang;2014_Ghosh;2013_Metzge;2013_DupuisMC;2012_DoanR;This study
RO_146	12	13941972	14297056	LOSS	2019_Marina;2019_Corbi-Botto;2018_Anouk;2016_Kader;2016_Ghosh;2014_Wang;2014_Ghosh;2013_Metzge;2013_DupuisMC;2012_DoanR;This study
RO_147	12	14128309	14407281	GAIN	2019_Marina;2019_Corbi-Botto;2018_Anouk;2016_Kader;2016_Ghosh;2014_Wang;2014_Ghosh;2013_Metzge;2013_DupuisMC;2012_DoanR;This study
RO_148	12	14297056	14407281	LOSS	2019_Marina;2019_Corbi-Botto;2018_Anouk;2016_Kader;2016_Ghosh;2014_Wang;2014_Ghosh;2013_Metzge;2013_DupuisMC;2012_DoanR;This study
RO_149	12	14297056	14822761	LOSS	2019_Marina;2019_Corbi-Botto;2018_Anouk;2016_Kader;2016_Ghosh;2014_Wang;2014_Ghosh;2013_Metzge;2013_DupuisMC;2012_DoanR;This study
RO_150	13	5543394	5788444	GAIN	2019_Marina;2013_Metzge;This study
RO_151	13	6340547	6529524	GAIN	2019_Marina;2013_Metzge;This study
RO_152	14	10821598	10846903	LOSS	only in this study
RO_153	14	60451296	60588792	LOSS	only in this study
RO_154	14	62865190	63139347	LOSS	only in this study
RO_155	14	88478378	88695209	GAIN	only in this study
RO_156	15	21096082	21297278	LOSS	only in this study
RO_157	15	32905844	32987009	LOSS	only in this study
RO_158	15	32983354	33306504	LOSS	only in this study
RO_159	15	38257100	38267679	LOSS	only in this study
RO_160	15	64399735	64631484	GAIN	only in this study
RO_161	15	64564955	64631484	GAIN	only in this study
RO_162	15	89832250	89897005	GAIN	only in this study
RO_163	16	78418181	78806697	GAIN	only in this study
RO_164	16	79425039	79737533	GAIN	only in this study
RO_165	17	15505612	15613441	LOSS	2018_Anouk;This study
RO_166	17	44112021	44293294	GAIN	2019_Marina;This study
RO_167	17	49886727	50011096	LOSS	2019_Marina;This study
RO_168	17	49997510	50011096	LOSS	only in this study
RO_169	17	50758361	50815805	LOSS	only in this study
RO_170	17	53274673	53539910	GAIN	2013_Metzge;2012_DoanR;This study
RO_171	17	57337550	57420379	GAIN	2019_Marina;2018_Anouk;This study
RO_172	18	3286734	3332666	GAIN	2019_Marina;This study
RO_173	18	3620434	3829634	GAIN	2019_Marina;This study
RO_174	18	4952084	5125955	GAIN	only in this study
RO_175	18	5522671	6749815	GAIN	only in this study
RO_176	18	21450199	21504625	LOSS	2018_Anouk;This study
RO_177	18	24866467	24870435	LOSS	only in this study
RO_178	18	28863825	28963971	GAIN	only in this study
RO_179	18	50304057	50366307	GAIN	2018_Anouk;This study
RO_180	18	53048196	53210428	GAIN	only in this study
RO_181	18	56567378	56889525	LOSS	only in this study
RO_182	18	61645194	61691754	GAIN	2018_Anouk;This study
RO_183	18	62046771	62437379	LOSS	only in this study
RO_184	18	75809957	75818781	GAIN	2019_Marina;2013_Metzge;2013_DupuisMC;This study
RO_185	18	75809957	75864062	GAIN	2019_Marina;This study
RO_186	19	46676246	47805012	GAIN	only in this study
RO_187	20	11836218	11900448	GAIN	only in this study
RO_188	20	28355086	28538786	LOSS	only in this study
RO_189	20	30288114	30354930	LOSS	2019_Marina;2016_Ghosh;2014_Ghosh;2012_DoanR;This study
RO_190	20	32247548	32566747	GAIN	2019_Marina;This study
RO_191	20	52880390	52898806	LOSS	only in this study
RO_192	20	57150044	57196447	LOSS	only in this study
RO_193	21	24096382	24626781	GAIN	only in this study
RO_194	21	28851390	28901629	LOSS	2013_Metzge;This study
RO_195	21	35775717	35809631	GAIN	2012_DoanR;This study
RO_196	21	56972352	57016411	GAIN	2019_Marina;This study
RO_197	22	893661	1573000	GAIN	only in this study
RO_198	22	24708143	25002255	GAIN	2019_Marina;This study
RO_199	23	7331090	7557146	GAIN	2013_DupuisMC;This study
RO_200	23	8450458	8608496	GAIN	only in this study
RO_201	23	16678526	16799292	GAIN	only in this study
RO_202	24	32416012	32518935	GAIN	2019_Marina;2013_Metzge;2013_DupuisMC;This study
RO_203	24	32416012	32628728	GAIN	2019_Marina;2013_Metzge;2013_DupuisMC;This study
RO_204	24	42282034	42486454	GAIN	2019_Marina;This study
RO_205	25	2140797	2456894	LOSS	2019_Marina;This study
RO_206	25	26361000	26393690	LOSS	only in this study
RO_207	25	26361000	26942120	LOSS	2017_Ghosh;This study
RO_208	25	26462114	26599374	LOSS	2016_Ghosh;This study
RO_209	26	2421777	2477927	GAIN	only in this study
RO_210	26	5055651	5155357	GAIN	only in this study
RO_211	26	9071498	9125144	GAIN	only in this study
RO_212	26	18764914	19052616	LOSS	only in this study
RO_213	26	18915304	19052616	LOSS	only in this study
RO_214	26	19689740	20426991	GAIN	2019_Marina;This study
RO_215	26	20008701	20049031	GAIN	2019_Marina;This study
RO_216	26	20258377	20350220	LOSS	2019_Marina;This study
RO_217	26	20350220	20426991	GAIN	2019_Marina;This study
RO_218	26	20403515	20426991	GAIN	2019_Marina;This study
RO_219	26	20630743	20680829	LOSS	2019_Marina;This study
RO_220	26	21338474	21899240	LOSS	only in this study
RO_221	26	24171127	24385672	LOSS	only in this study
RO_222	27	2845187	2997517	LOSS	only in this study
RO_223	27	9326326	9667252	GAIN	2016_Kader;2013_Metzge;This study
RO_224	27	18034845	18056242	GAIN	2013_Metzge;This study
RO_225	27	36937741	37025455	GAIN	2013_Metzge;This study
RO_226	28	23748695	23905312	LOSS	2013_Metzge;This study
RO_227	28	43452543	43606571	LOSS	2019_Marina;This study
RO_228	29	477117	631698	GAIN	2019_Marina;This study
RO_229	29	5728798	5733601	LOSS	only in this study
RO_230	29	14976084	15019196	LOSS	only in this study
RO_231	29	31302752	31322526	GAIN	only in this study
RO_232	30	8871292	8921638	GAIN	2019_Marina;This study
RO_233	30	24398152	24546373	GAIN	only in this study
RO_234	31	4829031	4884348	GAIN	only in this study
RO_235	31	20246301	20310308	LOSS	only in this study
RO_236	31	23374156	23639037	LOSS	only in this study
RO_237	31	23717383	24025592	GAIN	only in this study
RO_238	31	23869434	23927508	GAIN	only in this study
