# Supplementary material for: Genome-Wide Detection of Copy Number Variants in Chinese Indigenous Horse Breeds and Verification of CNV-Overlapped Genes Related to Heat Adaptation of the Jinjiang Horse
Source: Genes (Basel). 2022 Mar 28;13(4):603. doi: 10.3390/genes13040603 (PMC9033042; doi:10.3390/genes13040603)
Supplement: Supplementary file 1 [file genes-13-00603-s001.zip › genes-1635822-supplementary/Table S3. Gene annotation and functional enrichment analysis of 113 CNVRs in Jinjiang horses.xlsx]

## Sheet: gene annotation
Chromosome	Start	End	Type	Gene name	Gene type	Gene stable ID
1	124048113	124137088	GAIN	TLE3	protein_coding	ENSECAG00000004807
1	155915520	156027485	LOSS	AVEN	protein_coding	ENSECAG00000018235
1	155915520	156027485	LOSS	RYR3	protein_coding	ENSECAG00000013267
1	156105494	156550178	LOSS	CHRM5	protein_coding	ENSECAG00000002709
1	156105494	156550178	LOSS	EMC4	protein_coding	ENSECAG00000025049
1	156105494	156550178	LOSS	EMC7	protein_coding	ENSECAG00000018499
1	156105494	156550178	LOSS	KATNBL1	protein_coding	ENSECAG00000023450
1	156277299	156491374	LOSS	LPCAT4	protein_coding	ENSECAG00000022962
1	156277299	156491374	LOSS	NOP10	protein_coding	ENSECAG00000040181
1	156277299	156491374	LOSS	NUTM1	protein_coding	ENSECAG00000010467
1	156277299	156491374	LOSS	OR4F14N	protein_coding	ENSECAG00000036102
1	156277299	156491374	LOSS	OR4F14S	protein_coding	ENSECAG00000039928
1	156277299	156491374	LOSS	OR4F81	protein_coding	ENSECAG00000037213
1	156277299	156491374	LOSS	SLC12A6	protein_coding	ENSECAG00000025068
1	156491374	156784088	LOSS	OR4F14O	protein_coding	ENSECAG00000028028
1	156491374	156784088	LOSS	OR4F14Q	protein_coding	ENSECAG00000028343
1	156491374	156784088	LOSS	OR4F77	protein_coding	ENSECAG00000032398
1	156491374	156784088	LOSS	OR4F80	protein_coding	ENSECAG00000035504
1	156491374	156784088	LOSS	OR4F90P	pseudogene	ENSECAG00000040782
1	156491374	156784088	LOSS	OR4K57	protein_coding	ENSECAG00000028701
1	159296153	160102520	GAIN	ARHGEF40	protein_coding	ENSECAG00000021434
1	159296153	160102520	GAIN	CHD8	protein_coding	ENSECAG00000016102
1	159296153	160102520	GAIN	METTL17	protein_coding	ENSECAG00000013518
1	159296153	160102520	GAIN	METTL3	protein_coding	ENSECAG00000013168
1	159296153	160102520	GAIN	NDRG2	protein_coding	ENSECAG00000022950
1	159296153	160102520	GAIN	OR10G1	protein_coding	ENSECAG00000030688
1	159296153	160102520	GAIN	OR10G3	protein_coding	ENSECAG00000002552
1	159296153	160102520	GAIN	RAB2B	protein_coding	ENSECAG00000006219
1	159296153	160102520	GAIN	RNASE13	protein_coding	ENSECAG00000031881
1	159296153	160102520	GAIN	RNASE6	protein_coding	ENSECAG00000011733
1	159296153	160102520	GAIN	RPGRIP1	protein_coding	ENSECAG00000013157
1	159296153	160102520	GAIN	SALL2	protein_coding	ENSECAG00000024449
1	159296153	160102520	GAIN	SLC39A2	protein_coding	ENSECAG00000021578
1	159296153	160102520	GAIN	SNORD8	snoRNA	ENSECAG00000026064
1	159296153	160102520	GAIN	SNORD9	snoRNA	ENSECAG00000025685
1	159296153	160102520	GAIN	SUPT16H	protein_coding	ENSECAG00000021686
1	159296153	160102520	GAIN	TMEM253	protein_coding	ENSECAG00000016663
1	159296153	160102520	GAIN	TOX4	protein_coding	ENSECAG00000006400
1	159296153	160102520	GAIN	TPPP2	protein_coding	ENSECAG00000018807
1	159296153	160102520	GAIN	U6	snRNA	ENSECAG00000026219
1	159296153	160102520	GAIN	ZNF219	protein_coding	ENSECAG00000013524
1	160019561	160102520	LOSS	OR4E1	protein_coding	ENSECAG00000003531
1	160019561	160102520	LOSS	OR4E2	protein_coding	ENSECAG00000002752
1	165267754	165554624	GAIN	STXBP6	protein_coding	ENSECAG00000016835
1	174042252	174108070	GAIN	NFKBIA	protein_coding	ENSECAG00000023420
1	174042252	174073247	GAIN	PSMA6	protein_coding	ENSECAG00000022437
1	174042252	174108070	GAIN	U2	snRNA	ENSECAG00000041260
2	9506629	9790598	LOSS	AGBL4	protein_coding	ENSECAG00000025071
2	12988994	13115762	GAIN	MUTYH	protein_coding	ENSECAG00000008704
2	12988994	13115762	GAIN	NASP	protein_coding	ENSECAG00000015040
2	43177807	43186432	GAIN	UTS2	protein_coding	ENSECAG00000039360
2	68221589	68276174	GAIN	SPOCK3	protein_coding	ENSECAG00000024906
2	72731994	72821053	GAIN	FSTL5	protein_coding	ENSECAG00000000973
2	96434710	96702010	GAIN	PABPC4L	protein_coding	ENSECAG00000031416
3	56018848	56208321	LOSS	ENOPH1	protein_coding	ENSECAG00000019612
3	56018848	56208321	LOSS	HNRNPDL	protein_coding	ENSECAG00000022692
3	56018848	56208321	LOSS	TMEM150C	protein_coding	ENSECAG00000018024
3	65889054	65951800	GAIN	GRSF1	protein_coding	ENSECAG00000024208
3	65889054	65951800	GAIN	MOB1B	protein_coding	ENSECAG00000023795
3	65889054	66015792	GAIN	RUFY3	protein_coding	ENSECAG00000009111
3	80578952	80658037	GAIN	FIP1L1	protein_coding	ENSECAG00000019415
3	80578952	80658037	GAIN	LNX1	lncRNA	ENSECAG00000017017
3	82686862	82789614	LOSS	CNGA1	protein_coding	ENSECAG00000020953
3	82686862	82789614	LOSS	NFXL1	protein_coding	ENSECAG00000022401
3	82686862	82789614	LOSS	NIPAL1	protein_coding	ENSECAG00000019455
3	90968133	91643073	GAIN	C3H4orf19	protein_coding	ENSECAG00000017301
3	90968133	91643073	GAIN	NWD2	protein_coding	ENSECAG00000017312
3	90968133	91643073	GAIN	PGM2	protein_coding	ENSECAG00000009090
3	90968133	91643073	GAIN	RELL1	protein_coding	ENSECAG00000016126
3	90968133	91108036	GAIN	TBC1D1	protein_coding	ENSECAG00000022162
4	38622327	38625012	GAIN	PPP1R9A	protein_coding	ENSECAG00000015961
4	41258844	41365096	LOSS	COL28A1	protein_coding	ENSECAG00000013598
4	47154436	47187052	GAIN	DGKB	protein_coding	ENSECAG00000000310
4	50933745	50945963	GAIN	HDAC9	protein_coding	ENSECAG00000018816
4	100879322	100973764	GAIN	CNTNAP2	protein_coding	ENSECAG00000008838
5	9437318	9512161	GAIN	CENPL	protein_coding	ENSECAG00000000426
5	9437318	9512161	GAIN	DARS2	protein_coding	ENSECAG00000004044
5	9437318	9512161	GAIN	KLHL20	protein_coding	ENSECAG00000014000
6	4565099	4645464	GAIN	VWC2L	protein_coding	ENSECAG00000001965
6	37115747	37151970	GAIN	A2M	protein_coding	ENSECAG00000012558
6	37115747	37151970	GAIN	KLRG1	protein_coding	ENSECAG00000024523
6	73072905	73261049	LOSS	OR6C2	protein_coding	ENSECAG00000042941
6	73072905	73261049	LOSS	OR6C207	protein_coding	ENSECAG00000030457
6	73072905	73093129	LOSS	OR6C268BP	pseudogene	ENSECAG00000043760
6	73072905	73261049	LOSS	OR6C2L	protein_coding	ENSECAG00000040066
6	73072905	73261049	LOSS	OR6C328	protein_coding	ENSECAG00000030320
6	73072905	73261049	LOSS	OR6C345P	pseudogene	ENSECAG00000041342
6	73072905	73261049	LOSS	OR6C76	protein_coding	ENSECAG00000037186
6	75704508	75748923	LOSS	LRP1	protein_coding	ENSECAG00000012166
6	75704508	75748923	LOSS	STAT6	protein_coding	ENSECAG00000008705
7	715478	820351	GAIN	APC2	protein_coding	ENSECAG00000032416
7	715478	820351	GAIN	DAZAP1	protein_coding	ENSECAG00000011805
7	715478	820351	GAIN	GAMT	protein_coding	ENSECAG00000009689
7	715478	820351	GAIN	NDUFS7	protein_coding	ENSECAG00000000402
7	715478	820351	GAIN	PWWP3A	protein_coding	ENSECAG00000022936
7	13167854	13331925	GAIN	MMP1	protein_coding	ENSECAG00000023733
7	13167854	13331925	GAIN	MMP12	protein_coding	ENSECAG00000019445
7	13167854	13331925	GAIN	MMP13	protein_coding	ENSECAG00000005506
7	56458055	56549568	GAIN	FAT3	protein_coding	ENSECAG00000001988
7	73083306	73197149	LOSS	ARAP1	protein_coding	ENSECAG00000016491
7	73083306	73197149	LOSS	ATG16L2	protein_coding	ENSECAG00000013038
7	73083306	73197149	LOSS	STARD10	protein_coding	ENSECAG00000015358
9	44946791	45518773	GAIN	CPQ	protein_coding	ENSECAG00000008913
9	44946791	45518773	GAIN	MTDH	protein_coding	ENSECAG00000010986
9	44946791	45518773	GAIN	TSPYL5	protein_coding	ENSECAG00000009322
9	80966231	81102370	GAIN	KCNK9	protein_coding	ENSECAG00000024032
10	15215595	15251397	GAIN	ZNF233	protein_coding	ENSECAG00000028633
10	15215595	15251397	GAIN	ZNF235	protein_coding	ENSECAG00000023724
10	41736101	41936853	GAIN	CNR1	pseudogene	ENSECAG00000012581
12	12520513	14822761	mixed	eca-mir-9114	miRNA	ENSECAG00000033880
12	12520513	14822761	mixed	OR10AG93	protein_coding	ENSECAG00000034402
12	12520513	14822761	mixed	OR10AG93B	protein_coding	ENSECAG00000037698
12	12520513	14822761	mixed	OR2AH1	protein_coding	ENSECAG00000001995
12	12520513	14822761	mixed	OR4B1	protein_coding	ENSECAG00000029097
12	12520513	14822761	mixed	OR4P7	protein_coding	ENSECAG00000032082
12	12520513	14822761	mixed	OR5AP2	protein_coding	ENSECAG00000002515
12	12520513	14822761	mixed	OR5AQ1E	protein_coding	ENSECAG00000038134
12	12520513	14822761	mixed	OR5AR1	protein_coding	ENSECAG00000002207
12	12520513	14822761	mixed	OR5BE1	protein_coding	ENSECAG00000007055
12	12520513	14822761	mixed	OR5D14D	protein_coding	ENSECAG00000027805
12	12520513	14822761	mixed	OR5D17	protein_coding	ENSECAG00000030516
12	12520513	14822761	mixed	OR5D2	protein_coding	ENSECAG00000032428
12	12520513	14822761	mixed	OR5G35	protein_coding	ENSECAG00000032339
12	12520513	14822761	mixed	OR5G47	protein_coding	ENSECAG00000007529
12	12520513	14822761	mixed	OR5I1	protein_coding	ENSECAG00000001478
12	12520513	14822761	mixed	OR5L22	protein_coding	ENSECAG00000028888
12	12520513	14822761	mixed	OR5L23P	pseudogene	ENSECAG00000041091
12	12520513	14822761	mixed	OR5M10E	protein_coding	ENSECAG00000004097
12	12520513	14822761	mixed	OR5M13	protein_coding	ENSECAG00000038503
12	12520513	14822761	mixed	OR5M13F	protein_coding	ENSECAG00000034104
12	12520513	14822761	mixed	OR5M9L	protein_coding	ENSECAG00000037721
12	12520513	14822761	mixed	OR5T26	protein_coding	ENSECAG00000031763
12	12520513	14822761	mixed	OR5T2D	protein_coding	ENSECAG00000035070
12	12520513	14822761	mixed	OR5W1	protein_coding	ENSECAG00000027925
12	12520513	14822761	mixed	OR5W1G	protein_coding	ENSECAG00000038080
12	12520513	14822761	mixed	OR8H1	protein_coding	ENSECAG00000001521
12	12520513	14822761	mixed	OR8I2	protein_coding	ENSECAG00000007091
12	12520513	14822761	mixed	OR8J3H	protein_coding	ENSECAG00000005045
12	12520513	14822761	mixed	OR8K1	protein_coding	ENSECAG00000006862
12	12520513	14822761	mixed	OR8K3B	protein_coding	ENSECAG00000033823
12	12520513	14822761	mixed	OR8U8	protein_coding	ENSECAG00000037081
12	12520513	14822761	mixed	OR9G1E	protein_coding	ENSECAG00000039832
12	12520513	14822761	mixed	OR9G3C	protein_coding	ENSECAG00000029787
12	12520513	14822761	mixed	OR9G3D	protein_coding	ENSECAG00000039215
12	12974580	13364132	GAIN	OR5M9	protein_coding	ENSECAG00000033182
12	12974580	13364132	GAIN	OR5M9M	protein_coding	ENSECAG00000032474
12	12974580	13364132	GAIN	OR5T30	protein_coding	ENSECAG00000037285
12	12974580	13364132	GAIN	OR8J2	protein_coding	ENSECAG00000007217
12	12974580	13364132	GAIN	OR8K78	protein_coding	ENSECAG00000029311
12	12974580	13364132	GAIN	OR8U9	protein_coding	ENSECAG00000033195
12	12974580	13364132	GAIN	OR9G1	protein_coding	ENSECAG00000030555
12	12974580	13364132	GAIN	OR9G3	protein_coding	ENSECAG00000032473
12	12974580	13364132	GAIN	OR9G3B	protein_coding	ENSECAG00000039256
12	14297056	14407281	LOSS	OR5T2	protein_coding	ENSECAG00000039053
12	14297056	14407281	LOSS	OR5T26B	protein_coding	ENSECAG00000030700
12	14297056	14407281	LOSS	OR5T2C	protein_coding	ENSECAG00000034417
12	14297056	14407281	LOSS	OR8K73	protein_coding	ENSECAG00000028272
12	14297056	14407281	LOSS	OR8K75	protein_coding	ENSECAG00000005492
13	5543394	5788444	GAIN	BAIAP2L1	protein_coding	ENSECAG00000012734
13	5543394	5788444	GAIN	BHLHA15	protein_coding	ENSECAG00000012532
13	5543394	5788444	GAIN	LMTK2	protein_coding	ENSECAG00000019598
13	5543394	5788444	GAIN	TECPR1	protein_coding	ENSECAG00000003104
13	6340547	6529524	GAIN	KPNA7	protein_coding	ENSECAG00000000554
13	6340547	6529524	GAIN	SMURF1	protein_coding	ENSECAG00000017400
15	64399735	64631484	GAIN	LTBP1	protein_coding	ENSECAG00000019691
15	64399735	64631484	GAIN	RASGRP3	protein_coding	ENSECAG00000012539
15	89832250	89897005	GAIN	COLEC11	protein_coding	ENSECAG00000017488
15	89832250	89897005	GAIN	RPS7	protein_coding	ENSECAG00000020253
17	49997510	50011096	LOSS	MYCBP2	protein_coding	ENSECAG00000011696
18	5522671	6749815	GAIN	CNTNAP5	protein_coding	ENSECAG00000017885
18	24866467	24870435	LOSS	LRP1B	protein_coding	ENSECAG00000012212
20	11836218	11900448	GAIN	TMEM170B	protein_coding	ENSECAG00000008053
20	32247548	32491252	GAIN	ABHD16A	protein_coding	ENSECAG00000013375
20	32247548	32491252	GAIN	AIF1	protein_coding	ENSECAG00000013747
20	32247548	32491252	GAIN	APOM	protein_coding	ENSECAG00000015824
20	32247548	32491252	GAIN	BAG6	protein_coding	ENSECAG00000013260
20	32247548	32491252	GAIN	C2	protein_coding	ENSECAG00000004709
20	32247548	32491252	GAIN	C6orf47	protein_coding	ENSECAG00000038641
20	32247548	32491252	GAIN	CLIC1	protein_coding	ENSECAG00000009680
20	32247548	32491252	GAIN	CSNK2B	protein_coding	ENSECAG00000021100
20	32247548	32491252	GAIN	DDAH2	protein_coding	ENSECAG00000023189
20	32247548	32491252	GAIN	EHMT2	protein_coding	ENSECAG00000001546
20	32247548	32491252	GAIN	GPANK1	protein_coding	ENSECAG00000019093
20	32247548	32491252	GAIN	HSPA1A	protein_coding	ENSECAG00000001037
20	32247548	32491252	GAIN	HSPA1L	protein_coding	ENSECAG00000000841
20	32247548	32491252	GAIN	LSM2	protein_coding	ENSECAG00000018791
20	32247548	32491252	GAIN	LY6G5B	protein_coding	ENSECAG00000042553
20	32247548	32491252	GAIN	LY6G5C	protein_coding	ENSECAG00000011814
20	32247548	32491252	GAIN	LY6G6D	protein_coding	ENSECAG00000019886
20	32247548	32491252	GAIN	LY6G6F	protein_coding	ENSECAG00000016484
20	32247548	32491252	GAIN	MPIG6B	protein_coding	ENSECAG00000022397
20	32247548	32491252	GAIN	NEU1	protein_coding	ENSECAG00000019284
20	32247548	32491252	GAIN	PRRC2A	protein_coding	ENSECAG00000020637
20	32247548	32491252	GAIN	SAPCD1	protein_coding	ENSECAG00000003550
20	32247548	32491252	GAIN	SLC44A4	protein_coding	ENSECAG00000009701
20	32247548	32491252	GAIN	SNORA38	snoRNA	ENSECAG00000025422
20	32247548	32491252	GAIN	SNORD48	snoRNA	ENSECAG00000025364
20	32247548	32491252	GAIN	SNORD52	snoRNA	ENSECAG00000026567
20	32247548	32491252	GAIN	VARS1	protein_coding	ENSECAG00000014620
20	32247548	32491252	GAIN	VWA7	protein_coding	ENSECAG00000006633
20	32247548	32491252	GAIN	ZBTB12	protein_coding	ENSECAG00000034980
21	28851390	28901629	LOSS	CPLANE1	protein_coding	ENSECAG00000012226
21	28851390	28901629	LOSS	NUP155	protein_coding	ENSECAG00000006239
25	26393590	26942120	LOSS	OR1AK3	protein_coding	ENSECAG00000003270
25	26393590	26942120	LOSS	OR1J1F	protein_coding	ENSECAG00000039951
25	26393590	26942120	LOSS	OR1J2	protein_coding	ENSECAG00000036448
25	26393590	26942120	LOSS	OR1J36	protein_coding	ENSECAG00000030437
25	26393590	26942120	LOSS	OR1J38B	protein_coding	ENSECAG00000043684
25	26393590	26942120	LOSS	OR1J40	protein_coding	ENSECAG00000030353
25	26393590	26942120	LOSS	OR1J45B	protein_coding	ENSECAG00000042737
25	26393590	26942120	LOSS	OR1J46B	protein_coding	ENSECAG00000027745
25	26393590	26942120	LOSS	OR1J47	protein_coding	ENSECAG00000029034
25	26393590	26942120	LOSS	OR1J48	protein_coding	ENSECAG00000035489
25	26393590	26942120	LOSS	OR1J49B	protein_coding	ENSECAG00000036459
25	26393590	26942120	LOSS	OR1J6	protein_coding	ENSECAG00000040034
25	26393590	26942120	LOSS	OR1L22	protein_coding	ENSECAG00000002574
25	26393590	26942120	LOSS	OR1L6D	protein_coding	ENSECAG00000028508
25	26393590	26942120	LOSS	OR1N19	protein_coding	ENSECAG00000003721
25	26393590	26942120	LOSS	OR1N2B	protein_coding	ENSECAG00000037394
25	26393590	26942120	LOSS	PTGS1	protein_coding	ENSECAG00000009707
26	5055651	5155357	GAIN	CADM2	protein_coding	ENSECAG00000013029
26	19689740	20049031	GAIN	NCAM2	protein_coding	ENSECAG00000010346
27	2845187	2997517	LOSS	CHRNB3	protein_coding	ENSECAG00000000043
27	2845187	2997517	LOSS	SLC20A2	protein_coding	ENSECAG00000000096
27	2845187	2997517	LOSS	SMIM19	protein_coding	ENSECAG00000000412
27	18034845	18056242	GAIN	SGCZ	protein_coding	ENSECAG00000000120
27	36951083	37025455	GAIN	CSMD1	protein_coding	ENSECAG00000024680
29	5728798	5733601	LOSS	NRP1	protein_coding	ENSECAG00000020753
31	20246301	20310308	LOSS	GRM1	protein_coding	ENSECAG00000023691

## Sheet: kegg_pathway
Term	Database	ID	Input number	Background number	P-Value	Corrected P-Value	Input	Hyperlink
Legionellosis	KEGG PATHWAY	ecb05134	4	55	4.48555e-05	0.00332722	HSPA1B,HSPA1A,TNF,NFKBIA	http://www.genome.jp/kegg-bin/show_pathway?ecb05134/ecb:100050827%09red/ecb:100058000%09red/ecb:100033834%09red
Spliceosome	KEGG PATHWAY	ecb03040	5	135	0.000106006	0.00581191	HSPA1B,HSPA1A,HNRNPC,LSM2,C2	http://www.genome.jp/kegg-bin/show_pathway?ecb03040/ecb:100050827%09red/ecb:100058963%09red/ecb:100059269%09red
NF-kappa B signaling pathway	KEGG PATHWAY	ecb04064	4	100	0.000404116	0.0101918	LTB,LTA,TNF,NFKBIA	http://www.genome.jp/kegg-bin/show_pathway?ecb04064/ecb:100058364%09red/ecb:100058000%09red/ecb:100033834%09red/ecb:100058658%09red/ecb:100058321%09red
Toxoplasmosis	KEGG PATHWAY	ecb05145	4	113	0.000630411	0.0144536	HSPA1B,HSPA1A,TNF,NFKBIA	http://www.genome.jp/kegg-bin/show_pathway?ecb05145/ecb:100050827%09red/ecb:100058000%09red/ecb:100033834%09red
Human T-cell leukemia virus 1 infection	KEGG PATHWAY	ecb05166	5	219	0.000916467	0.0186398	APC2,LTA,TNF,NFKBIA,NRP1	http://www.genome.jp/kegg-bin/show_pathway?ecb05166/ecb:100058000%09red/ecb:100058321%09red/ecb:100060430%09red/ecb:100033834%09red
Antigen processing and presentation	KEGG PATHWAY	ecb04612	3	77	0.00240022	0.0321987	HSPA1B,HSPA1A,TNF	http://www.genome.jp/kegg-bin/show_pathway?ecb04612/ecb:100050827%09red/ecb:100033834%09red
Alzheimer disease	KEGG PATHWAY	ecb05010	4	171	0.00277201	0.0355967	RYR3,TNF,LRP1,NDUFS7	http://www.genome.jp/kegg-bin/show_pathway?ecb05010/ecb:100068855%09red/ecb:100033834%09red/ecb:100052936%09red/ecb:100071830%09red
MAPK signaling pathway	KEGG PATHWAY	ecb04010	5	295	0.00327615	0.0386096	HSPA1B,HSPA1A,TNF,EFNA2,RASGRP3	http://www.genome.jp/kegg-bin/show_pathway?ecb04010/ecb:100050827%09red/ecb:111774429%09red/ecb:100070505%09red/ecb:100033834%09red
Neuroactive ligand-receptor interaction	KEGG PATHWAY	ecb04080	5	338	0.00574851	0.0570777	UTS2,CHRNB3,CHRNA6,GRM1,CHRM5	http://www.genome.jp/kegg-bin/show_pathway?ecb04080/ecb:102148801%09red/ecb:100054095%09red/ecb:100057856%09red/ecb:100065681%09red/ecb:100049908%09red/ecb:100060603%09red
TNF signaling pathway	KEGG PATHWAY	ecb04668	3	112	0.0066345	0.0597389	LTA,TNF,NFKBIA	http://www.genome.jp/kegg-bin/show_pathway?ecb04668/ecb:100058000%09red/ecb:100033834%09red/ecb:100058321%09red
Type I diabetes mellitus	KEGG PATHWAY	ecb04940	2	43	0.00976019	0.0794039	LTA,TNF	http://www.genome.jp/kegg-bin/show_pathway?ecb04940/ecb:100058321%09red/ecb:100033834%09red
Estrogen signaling pathway	KEGG PATHWAY	ecb04915	3	138	0.0115516	0.0916136	HSPA1B,HSPA1A,GRM1	http://www.genome.jp/kegg-bin/show_pathway?ecb04915/ecb:100050827%09red/ecb:100060603%09red
Measles	KEGG PATHWAY	ecb05162	3	138	0.0115516	0.0916136	HSPA1B,HSPA1A,NFKBIA	http://www.genome.jp/kegg-bin/show_pathway?ecb05162/ecb:100050827%09red/ecb:100058000%09red/ecb:100058658%09red
Malaria	KEGG PATHWAY	ecb05144	2	49	0.0124092	0.0957409	TNF,LRP1	http://www.genome.jp/kegg-bin/show_pathway?ecb05144/ecb:100033834%09red/ecb:100052936%09red
Cytokine-cytokine receptor interaction	KEGG PATHWAY	ecb04060	4	294	0.0173691	0.109799	LTB,LTA,TNF,TNFRSF9	http://www.genome.jp/kegg-bin/show_pathway?ecb04060/ecb:100058657%09red/ecb:100058321%09red/ecb:100058364%09red/ecb:100033834%09red
Longevity regulating pathway - multiple species	KEGG PATHWAY	ecb04213	2	62	0.0190831	0.109799	HSPA1B,HSPA1A	http://www.genome.jp/kegg-bin/show_pathway?ecb04213/ecb:100050827%09red
RIG-I-like receptor signaling pathway	KEGG PATHWAY	ecb04622	2	70	0.0237852	0.109799	TNF,NFKBIA	http://www.genome.jp/kegg-bin/show_pathway?ecb04622/ecb:100058000%09red/ecb:100033834%09red
Adipocytokine signaling pathway	KEGG PATHWAY	ecb04920	2	69	0.0231739	0.109799	TNF,NFKBIA	http://www.genome.jp/kegg-bin/show_pathway?ecb04920/ecb:100058000%09red/ecb:100033834%09red
Leishmaniasis	KEGG PATHWAY	ecb05140	2	74	0.0262961	0.109799	TNF,NFKBIA	http://www.genome.jp/kegg-bin/show_pathway?ecb05140/ecb:100058000%09red/ecb:100033834%09red
Hepatitis B	KEGG PATHWAY	ecb05161	3	163	0.017824	0.109799	STAT6,TNF,NFKBIA	http://www.genome.jp/kegg-bin/show_pathway?ecb05161/ecb:100058000%09red/ecb:100033834%09red/ecb:100050053%09red
Herpes simplex virus 1 infection	KEGG PATHWAY	ecb05168	5	492	0.024911	0.109799	ZNF233,LTA,TNF,NFKBIA,ZNF235	http://www.genome.jp/kegg-bin/show_pathway?ecb05168/ecb:106780928%09red/ecb:100058000%09red/ecb:100033834%09red/ecb:100070496%09red/ecb:100058321%09red
Inflammatory bowel disease (IBD)	KEGG PATHWAY	ecb05321	2	65	0.0207953	0.109799	STAT6,TNF	http://www.genome.jp/kegg-bin/show_pathway?ecb05321/ecb:100033834%09red/ecb:100050053%09red
RNA degradation	KEGG PATHWAY	ecb03018	2	79	0.0295783	0.112344	PABPC4L,LSM2	http://www.genome.jp/kegg-bin/show_pathway?ecb03018/ecb:100058963%09red/ecb:100071641%09red
Calcium signaling pathway	KEGG PATHWAY	ecb04020	3	193	0.0274124	0.112344	CHRM5,RYR3,GRM1	http://www.genome.jp/kegg-bin/show_pathway?ecb04020/ecb:100057856%09red/ecb:100071830%09red/ecb:100060603%09red
B cell receptor signaling pathway	KEGG PATHWAY	ecb04662	2	82	0.0316218	0.115036	RASGRP3,NFKBIA	http://www.genome.jp/kegg-bin/show_pathway?ecb04662/ecb:100058000%09red/ecb:100070505%09red
mRNA surveillance pathway	KEGG PATHWAY	ecb03015	2	91	0.0380722	0.121161	DAZAP1,PABPC4L	http://www.genome.jp/kegg-bin/show_pathway?ecb03015/ecb:100060154%09red/ecb:100068825%09red/ecb:100071641%09red
Th1 and Th2 cell differentiation	KEGG PATHWAY	ecb04658	2	92	0.0388176	0.121161	STAT6,NFKBIA	http://www.genome.jp/kegg-bin/show_pathway?ecb04658/ecb:100058000%09red/ecb:100050053%09red
Rheumatoid arthritis	KEGG PATHWAY	ecb05323	2	91	0.0380722	0.121161	LTB,TNF	http://www.genome.jp/kegg-bin/show_pathway?ecb05323/ecb:100058364%09red/ecb:100033834%09red
Viral protein interaction with cytokine and cytokine receptor	KEGG PATHWAY	ecb04061	2	100	0.0449767	0.121668	LTA,TNF	http://www.genome.jp/kegg-bin/show_pathway?ecb04061/ecb:100058321%09red/ecb:100033834%09red
TGF-beta signaling pathway	KEGG PATHWAY	ecb04350	2	94	0.0403249	0.121668	TNF,LTBP1	http://www.genome.jp/kegg-bin/show_pathway?ecb04350/ecb:100033834%09red/ecb:100070522%09red
IL-17 signaling pathway	KEGG PATHWAY	ecb04657	2	93	0.0395685	0.121668	TNF,NFKBIA	http://www.genome.jp/kegg-bin/show_pathway?ecb04657/ecb:100058000%09red/ecb:100033834%09red
Circadian entrainment	KEGG PATHWAY	ecb04713	2	97	0.0426267	0.121668	PER3,RYR3	http://www.genome.jp/kegg-bin/show_pathway?ecb04713/ecb:100071830%09red/ecb:100630305%09red
Aldosterone synthesis and secretion	KEGG PATHWAY	ecb04925	2	98	0.0434048	0.121668	KCNK9,PDE2A	http://www.genome.jp/kegg-bin/show_pathway?ecb04925/ecb:100058202%09red/ecb:100052619%09red
Toll-like receptor signaling pathway	KEGG PATHWAY	ecb04620	2	104	0.0481827	0.124315	TNF,NFKBIA	http://www.genome.jp/kegg-bin/show_pathway?ecb04620/ecb:100058000%09red/ecb:100033834%09red
C-type lectin receptor signaling pathway	KEGG PATHWAY	ecb04625	2	104	0.0481827	0.124315	TNF,NFKBIA	http://www.genome.jp/kegg-bin/show_pathway?ecb04625/ecb:100058000%09red/ecb:100033834%09red
T cell receptor signaling pathway	KEGG PATHWAY	ecb04660	2	103	0.0473735	0.124315	TNF,NFKBIA	http://www.genome.jp/kegg-bin/show_pathway?ecb04660/ecb:100058000%09red/ecb:100033834%09red
Chagas disease (American trypanosomiasis)	KEGG PATHWAY	ecb05142	2	103	0.0473735	0.124315	TNF,NFKBIA	http://www.genome.jp/kegg-bin/show_pathway?ecb05142/ecb:100058000%09red/ecb:100033834%09red
Endocytosis	KEGG PATHWAY	ecb04144	3	244	0.0488418	0.125182	HSPA1B,HSPA1A,ARAP1	http://www.genome.jp/kegg-bin/show_pathway?ecb04144/ecb:100050827%09red/ecb:100052506%09red
Th17 cell differentiation	KEGG PATHWAY	ecb04659	2	107	0.0506403	0.126218	STAT6,NFKBIA	http://www.genome.jp/kegg-bin/show_pathway?ecb04659/ecb:100058000%09red/ecb:100050053%09red
Insulin resistance	KEGG PATHWAY	ecb04931	2	108	0.0514694	0.126218	TNF,NFKBIA	http://www.genome.jp/kegg-bin/show_pathway?ecb04931/ecb:100058000%09red/ecb:100033834%09red
Cholinergic synapse	KEGG PATHWAY	ecb04725	2	112	0.0548342	0.127811	CHRM5,CHRNA6	http://www.genome.jp/kegg-bin/show_pathway?ecb04725/ecb:100057856%09red/ecb:100049908%09red
Lysosome	KEGG PATHWAY	ecb04142	2	123	0.064469	0.13371	AP3B2,M6PR	http://www.genome.jp/kegg-bin/show_pathway?ecb04142/ecb:100146798%09red/ecb:100061559%09red/ecb:100059083%09red
Yersinia infection	KEGG PATHWAY	ecb05135	2	121	0.0626771	0.13371	TNF,NFKBIA	http://www.genome.jp/kegg-bin/show_pathway?ecb05135/ecb:100058000%09red/ecb:100033834%09red
Osteoclast differentiation	KEGG PATHWAY	ecb04380	2	128	0.0690232	0.139169	TNF,NFKBIA	http://www.genome.jp/kegg-bin/show_pathway?ecb04380/ecb:100058000%09red/ecb:100033834%09red
Purine metabolism	KEGG PATHWAY	ecb00230	2	130	0.0708738	0.140081	ALLC,PDE2A	http://www.genome.jp/kegg-bin/show_pathway?ecb00230/ecb:100052619%09red/ecb:100072815%09red
Natural killer cell mediated cytotoxicity	KEGG PATHWAY	ecb04650	2	131	0.0718052	0.141479	TNF,NCR3	http://www.genome.jp/kegg-bin/show_pathway?ecb04650/ecb:100033834%09red/ecb:100058447%09red
Apoptosis	KEGG PATHWAY	ecb04210	2	136	0.0765213	0.144451	TNF,NFKBIA	http://www.genome.jp/kegg-bin/show_pathway?ecb04210/ecb:100058000%09red/ecb:100033834%09red
Maturity onset diabetes of the young	KEGG PATHWAY	ecb04950	1	26	0.0854491	0.155261	BHLHA15	http://www.genome.jp/kegg-bin/show_pathway?ecb04950/ecb:100062732%09red
Retrograde endocannabinoid signaling	KEGG PATHWAY	ecb04723	2	148	0.0882212	0.157796	GRM1,NDUFS7	http://www.genome.jp/kegg-bin/show_pathway?ecb04723/ecb:100068855%09red/ecb:100065681%09red/ecb:100060603%09red
Non-alcoholic fatty liver disease (NAFLD)	KEGG PATHWAY	ecb04932	2	149	0.0892191	0.158682	TNF,NDUFS7	http://www.genome.jp/kegg-bin/show_pathway?ecb04932/ecb:100068855%09red/ecb:100033834%09red
Phototransduction	KEGG PATHWAY	ecb04744	1	28	0.0914824	0.159999	CNGA1	http://www.genome.jp/kegg-bin/show_pathway?ecb04744/ecb:100061553%09red
Phagosome	KEGG PATHWAY	ecb04145	2	152	0.092233	0.160572	M6PR,COLEC11	http://www.genome.jp/kegg-bin/show_pathway?ecb04145/ecb:100072828%09red/ecb:100061559%09red
mTOR signaling pathway	KEGG PATHWAY	ecb04150	2	153	0.0932443	0.160572	MIOS,TNF	http://www.genome.jp/kegg-bin/show_pathway?ecb04150/ecb:100033834%09red/ecb:100052380%09red
Hepatitis C	KEGG PATHWAY	ecb05160	2	155	0.0952764	0.16105	TNF,NFKBIA	http://www.genome.jp/kegg-bin/show_pathway?ecb05160/ecb:100058000%09red/ecb:100033834%09red
Antifolate resistance	KEGG PATHWAY	ecb01523	1	31	0.100458	0.165376	TNF	http://www.genome.jp/kegg-bin/show_pathway?ecb01523/ecb:100033834%09red
Circadian rhythm	KEGG PATHWAY	ecb04710	1	31	0.100458	0.165376	PER3	http://www.genome.jp/kegg-bin/show_pathway?ecb04710/ecb:100630305%09red
Asthma	KEGG PATHWAY	ecb05310	1	31	0.100458	0.165376	TNF	http://www.genome.jp/kegg-bin/show_pathway?ecb05310/ecb:100033834%09red
Necroptosis	KEGG PATHWAY	ecb04217	2	162	0.102488	0.168019	STAT6,TNF	http://www.genome.jp/kegg-bin/show_pathway?ecb04217/ecb:100033834%09red/ecb:100050053%09red
RNA transport	KEGG PATHWAY	ecb03013	2	165	0.105623	0.170041	PABPC4L,NUP155	http://www.genome.jp/kegg-bin/show_pathway?ecb03013/ecb:100053405%09red/ecb:100071641%09red
Protein processing in endoplasmic reticulum	KEGG PATHWAY	ecb04141	2	165	0.105623	0.170041	HSPA1B,HSPA1A	http://www.genome.jp/kegg-bin/show_pathway?ecb04141/ecb:100050827%09red
cGMP-PKG signaling pathway	KEGG PATHWAY	ecb04022	2	167	0.107728	0.171713	CNGA1,PDE2A	http://www.genome.jp/kegg-bin/show_pathway?ecb04022/ecb:100052619%09red/ecb:100061553%09red
Influenza A	KEGG PATHWAY	ecb05164	2	167	0.107728	0.171713	TNF,NFKBIA	http://www.genome.jp/kegg-bin/show_pathway?ecb05164/ecb:100058000%09red/ecb:100033834%09red
Prion diseases	KEGG PATHWAY	ecb05020	1	35	0.11229	0.175244	HSPA1A	http://www.genome.jp/kegg-bin/show_pathway?ecb05020/ecb:100067189%09red
DNA replication	KEGG PATHWAY	ecb03030	1	36	0.115223	0.17806	RNASEH1	http://www.genome.jp/kegg-bin/show_pathway?ecb03030/ecb:100072832%09red
African trypanosomiasis	KEGG PATHWAY	ecb05143	1	37	0.118147	0.181466	TNF	http://www.genome.jp/kegg-bin/show_pathway?ecb05143/ecb:100033834%09red
NOD-like receptor signaling pathway	KEGG PATHWAY	ecb04621	2	178	0.119499	0.183096	TNF,NFKBIA	http://www.genome.jp/kegg-bin/show_pathway?ecb04621/ecb:100058000%09red/ecb:100033834%09red
Allograft rejection	KEGG PATHWAY	ecb05330	1	38	0.121062	0.185041	TNF	http://www.genome.jp/kegg-bin/show_pathway?ecb05330/ecb:100033834%09red
Axon guidance	KEGG PATHWAY	ecb04360	2	181	0.122763	0.18727	EFNA2,NRP1	http://www.genome.jp/kegg-bin/show_pathway?ecb04360/ecb:100060430%09red/ecb:111774429%09red
Glycine, serine and threonine metabolism	KEGG PATHWAY	ecb00260	1	40	0.126862	0.190444	GAMT	http://www.genome.jp/kegg-bin/show_pathway?ecb00260/ecb:100068840%09red
Nicotine addiction	KEGG PATHWAY	ecb05033	1	40	0.126862	0.190444	CHRNA6	http://www.genome.jp/kegg-bin/show_pathway?ecb05033/ecb:100049908%09red
Graft-versus-host disease	KEGG PATHWAY	ecb05332	1	41	0.129748	0.192258	TNF	http://www.genome.jp/kegg-bin/show_pathway?ecb05332/ecb:100033834%09red
Proteasome	KEGG PATHWAY	ecb03050	1	45	0.141197	0.202789	PSMA6	http://www.genome.jp/kegg-bin/show_pathway?ecb03050/ecb:100050805%09red
Type II diabetes mellitus	KEGG PATHWAY	ecb04930	1	46	0.144035	0.204307	TNF	http://www.genome.jp/kegg-bin/show_pathway?ecb04930/ecb:100033834%09red
Epstein-Barr virus infection	KEGG PATHWAY	ecb05169	2	201	0.145044	0.205507	TNF,NFKBIA	http://www.genome.jp/kegg-bin/show_pathway?ecb05169/ecb:100058000%09red/ecb:100033834%09red
Cysteine and methionine metabolism	KEGG PATHWAY	ecb00270	1	49	0.152496	0.212015	ENOPH1	http://www.genome.jp/kegg-bin/show_pathway?ecb00270/ecb:100060891%09red/ecb:100072837%09red
Arginine and proline metabolism	KEGG PATHWAY	ecb00330	1	50	0.155298	0.213833	GAMT	http://www.genome.jp/kegg-bin/show_pathway?ecb00330/ecb:100068840%09red
Rap1 signaling pathway	KEGG PATHWAY	ecb04015	2	210	0.15533	0.213833	RASGRP3,EFNA2	http://www.genome.jp/kegg-bin/show_pathway?ecb04015/ecb:100065681%09red/ecb:100070505%09red/ecb:111774429%09red
Cholesterol metabolism	KEGG PATHWAY	ecb04979	1	50	0.155298	0.213833	LRP1	http://www.genome.jp/kegg-bin/show_pathway?ecb04979/ecb:100052936%09red
Amyotrophic lateral sclerosis (ALS)	KEGG PATHWAY	ecb05014	1	51	0.15809	0.215749	TNF	http://www.genome.jp/kegg-bin/show_pathway?ecb05014/ecb:100033834%09red
Human immunodeficiency virus 1 infection	KEGG PATHWAY	ecb05170	2	212	0.157634	0.215749	TNF,NFKBIA	http://www.genome.jp/kegg-bin/show_pathway?ecb05170/ecb:100058000%09red/ecb:100033834%09red
cAMP signaling pathway	KEGG PATHWAY	ecb04024	2	214	0.159945	0.218044	CNGA1,NFKBIA	http://www.genome.jp/kegg-bin/show_pathway?ecb04024/ecb:100058000%09red/ecb:100061553%09red
Regulation of lipolysis in adipocytes	KEGG PATHWAY	ecb04923	1	55	0.169169	0.225977	PTGS1	http://www.genome.jp/kegg-bin/show_pathway?ecb04923/ecb:100034087%09red
Human cytomegalovirus infection	KEGG PATHWAY	ecb05163	2	225	0.172765	0.229564	TNF,NFKBIA	http://www.genome.jp/kegg-bin/show_pathway?ecb05163/ecb:100058000%09red/ecb:100033834%09red
Lysine degradation	KEGG PATHWAY	ecb00310	1	59	0.180103	0.235104	EHMT2	http://www.genome.jp/kegg-bin/show_pathway?ecb00310/ecb:100059118%09red
Ras signaling pathway	KEGG PATHWAY	ecb04014	2	232	0.181009	0.236042	RASGRP3,EFNA2	http://www.genome.jp/kegg-bin/show_pathway?ecb04014/ecb:100070505%09red/ecb:111774429%09red
Long-term depression	KEGG PATHWAY	ecb04730	1	60	0.182815	0.236926	GRM1	http://www.genome.jp/kegg-bin/show_pathway?ecb04730/ecb:100060603%09red
Glycerolipid metabolism	KEGG PATHWAY	ecb00561	1	61	0.185517	0.238468	LPCAT4	http://www.genome.jp/kegg-bin/show_pathway?ecb00561/ecb:100052717%09red
Arachidonic acid metabolism	KEGG PATHWAY	ecb00590	1	63	0.190895	0.243396	PTGS1	http://www.genome.jp/kegg-bin/show_pathway?ecb00590/ecb:100034087%09red
Cytosolic DNA-sensing pathway	KEGG PATHWAY	ecb04623	1	63	0.190895	0.243396	NFKBIA	http://www.genome.jp/kegg-bin/show_pathway?ecb04623/ecb:100058000%09red
Metabolic pathways	KEGG PATHWAY	ecb01100	7	1433	0.199314	0.251335	PTGS1,GAMT,ALLC,ENOPH1,PDE2A,LPCAT4,NDUFS7	http://www.genome.jp/kegg-bin/show_pathway?ecb01100/ecb:100072837%09red/ecb:100068855%09red/ecb:100071891%09red/ecb:100072815%09red/ecb:100068840%09red/ecb:100060891%09red/ecb:100052619%09red/ecb:100067782%09red/ecb:100034087%09red
Long-term potentiation	KEGG PATHWAY	ecb04720	1	67	0.201545	0.252884	GRM1	http://www.genome.jp/kegg-bin/show_pathway?ecb04720/ecb:100060603%09red
Fc epsilon RI signaling pathway	KEGG PATHWAY	ecb04664	1	68	0.204186	0.255182	TNF	http://www.genome.jp/kegg-bin/show_pathway?ecb04664/ecb:100033834%09red
Pertussis	KEGG PATHWAY	ecb05133	1	76	0.225003	0.273078	TNF	http://www.genome.jp/kegg-bin/show_pathway?ecb05133/ecb:100059162%09red/ecb:100033834%09red
Chronic myeloid leukemia	KEGG PATHWAY	ecb05220	1	76	0.225003	0.273078	NFKBIA	http://www.genome.jp/kegg-bin/show_pathway?ecb05220/ecb:100058000%09red
Taste transduction	KEGG PATHWAY	ecb04742	1	83	0.242774	0.290453	GRM1	http://www.genome.jp/kegg-bin/show_pathway?ecb04742/ecb:100060603%09red
Gap junction	KEGG PATHWAY	ecb04540	1	88	0.255219	0.300777	GRM1	http://www.genome.jp/kegg-bin/show_pathway?ecb04540/ecb:100060603%09red
Longevity regulating pathway	KEGG PATHWAY	ecb04211	1	89	0.257683	0.30255	EHMT2	http://www.genome.jp/kegg-bin/show_pathway?ecb04211/ecb:100059118%09red
PD-L1 expression and PD-1 checkpoint pathway in cancer	KEGG PATHWAY	ecb05235	1	89	0.257683	0.30255	NFKBIA	http://www.genome.jp/kegg-bin/show_pathway?ecb05235/ecb:100058000%09red/ecb:100058658%09red
Pathways in cancer	KEGG PATHWAY	ecb05200	3	530	0.258082	0.302685	RASGRP3,NFKBIA,STAT6	http://www.genome.jp/kegg-bin/show_pathway?ecb05200/ecb:100058000%09red/ecb:100070505%09red/ecb:100050053%09red/ecb:100147102%09red
Salivary secretion	KEGG PATHWAY	ecb04970	1	90	0.26014	0.304019	RYR3	http://www.genome.jp/kegg-bin/show_pathway?ecb04970/ecb:100071830%09red
Hypertrophic cardiomyopathy (HCM)	KEGG PATHWAY	ecb05410	1	90	0.26014	0.304019	TNF	http://www.genome.jp/kegg-bin/show_pathway?ecb05410/ecb:100033834%09red
Morphine addiction	KEGG PATHWAY	ecb05032	1	91	0.262588	0.30603	PDE2A	http://www.genome.jp/kegg-bin/show_pathway?ecb05032/ecb:100052619%09red
Small cell lung cancer	KEGG PATHWAY	ecb05222	1	93	0.267461	0.309705	NFKBIA	http://www.genome.jp/kegg-bin/show_pathway?ecb05222/ecb:100058000%09red
Amoebiasis	KEGG PATHWAY	ecb05146	1	95	0.272302	0.313296	TNF	http://www.genome.jp/kegg-bin/show_pathway?ecb05146/ecb:100033834%09red
Dilated cardiomyopathy (DCM)	KEGG PATHWAY	ecb05414	1	96	0.27471	0.315492	TNF	http://www.genome.jp/kegg-bin/show_pathway?ecb05414/ecb:100033834%09red
Glycerophospholipid metabolism	KEGG PATHWAY	ecb00564	1	97	0.277111	0.316233	LPCAT4	http://www.genome.jp/kegg-bin/show_pathway?ecb00564/ecb:100071891%09red
Hematopoietic cell lineage	KEGG PATHWAY	ecb04640	1	97	0.277111	0.316233	TNF	http://www.genome.jp/kegg-bin/show_pathway?ecb04640/ecb:100033834%09red
Prostate cancer	KEGG PATHWAY	ecb05215	1	97	0.277111	0.316233	NFKBIA	http://www.genome.jp/kegg-bin/show_pathway?ecb05215/ecb:100058000%09red
Progesterone-mediated oocyte maturation	KEGG PATHWAY	ecb04914	1	99	0.281889	0.320236	APC2	http://www.genome.jp/kegg-bin/show_pathway?ecb04914/ecb:100068411%09red
Choline metabolism in cancer	KEGG PATHWAY	ecb05231	1	99	0.281889	0.320236	SLC44A4	http://www.genome.jp/kegg-bin/show_pathway?ecb05231/ecb:100051054%09red
AGE-RAGE signaling pathway in diabetic complications	KEGG PATHWAY	ecb04933	1	100	0.284266	0.322065	TNF	http://www.genome.jp/kegg-bin/show_pathway?ecb04933/ecb:100033834%09red
Ribosome biogenesis in eukaryotes	KEGG PATHWAY	ecb03008	1	105	0.296034	0.332708	NOP10	http://www.genome.jp/kegg-bin/show_pathway?ecb03008/ecb:100630310%09red/ecb:100058658%09red
Glutamatergic synapse	KEGG PATHWAY	ecb04724	1	114	0.316735	0.351897	GRM1	http://www.genome.jp/kegg-bin/show_pathway?ecb04724/ecb:100060603%09red
Serotonergic synapse	KEGG PATHWAY	ecb04726	1	115	0.318998	0.352884	PTGS1	http://www.genome.jp/kegg-bin/show_pathway?ecb04726/ecb:100034087%09red
Sphingolipid signaling pathway	KEGG PATHWAY	ecb04071	1	119	0.327974	0.361517	TNF	http://www.genome.jp/kegg-bin/show_pathway?ecb04071/ecb:100033834%09red
Neurotrophin signaling pathway	KEGG PATHWAY	ecb04722	1	119	0.327974	0.361517	NFKBIA	http://www.genome.jp/kegg-bin/show_pathway?ecb04722/ecb:100058000%09red
Platelet activation	KEGG PATHWAY	ecb04611	1	124	0.339029	0.370785	PTGS1	http://www.genome.jp/kegg-bin/show_pathway?ecb04611/ecb:100034087%09red
Oocyte meiosis	KEGG PATHWAY	ecb04114	1	128	0.347743	0.378347	APC2	http://www.genome.jp/kegg-bin/show_pathway?ecb04114/ecb:100068411%09red
Autophagy - animal	KEGG PATHWAY	ecb04140	1	128	0.347743	0.378347	ATG16L2	http://www.genome.jp/kegg-bin/show_pathway?ecb04140/ecb:100146693%09red
Relaxin signaling pathway	KEGG PATHWAY	ecb04926	1	130	0.352057	0.38271	NFKBIA	http://www.genome.jp/kegg-bin/show_pathway?ecb04926/ecb:100058000%09red
FoxO signaling pathway	KEGG PATHWAY	ecb04068	1	132	0.356343	0.38637	GRM1	http://www.genome.jp/kegg-bin/show_pathway?ecb04068/ecb:100060603%09red
Oxidative phosphorylation	KEGG PATHWAY	ecb00190	1	133	0.358475	0.387018	NDUFS7	http://www.genome.jp/kegg-bin/show_pathway?ecb00190/ecb:100068855%09red
Systemic lupus erythematosus	KEGG PATHWAY	ecb05322	1	133	0.358475	0.387018	TNF	http://www.genome.jp/kegg-bin/show_pathway?ecb05322/ecb:100059162%09red/ecb:100033834%09red
Apelin signaling pathway	KEGG PATHWAY	ecb04371	1	137	0.366935	0.394127	RYR3	http://www.genome.jp/kegg-bin/show_pathway?ecb04371/ecb:100071830%09red
Ubiquitin mediated proteolysis	KEGG PATHWAY	ecb04120	1	137	0.366935	0.394127	APC2	http://www.genome.jp/kegg-bin/show_pathway?ecb04120/ecb:100063241%09red
Fluid shear stress and atherosclerosis	KEGG PATHWAY	ecb05418	1	139	0.371123	0.397272	TNF	http://www.genome.jp/kegg-bin/show_pathway?ecb05418/ecb:100033834%09red
Parkinson disease	KEGG PATHWAY	ecb05012	1	142	0.377354	0.402574	NDUFS7	http://www.genome.jp/kegg-bin/show_pathway?ecb05012/ecb:100068855%09red
Phospholipase D signaling pathway	KEGG PATHWAY	ecb04072	1	148	0.389632	0.413226	GRM1	http://www.genome.jp/kegg-bin/show_pathway?ecb04072/ecb:100060603%09red
Oxytocin signaling pathway	KEGG PATHWAY	ecb04921	1	153	0.39968	0.422108	RYR3	http://www.genome.jp/kegg-bin/show_pathway?ecb04921/ecb:100071830%09red
Wnt signaling pathway	KEGG PATHWAY	ecb04310	1	160	0.413472	0.435216	CHD8	http://www.genome.jp/kegg-bin/show_pathway?ecb04310/ecb:100058658%09red/ecb:100147102%09red/ecb:100059337%09red
Jak-STAT signaling pathway	KEGG PATHWAY	ecb04630	1	162	0.417355	0.43784	STAT6	http://www.genome.jp/kegg-bin/show_pathway?ecb04630/ecb:100050053%09red/ecb:100067782%09red
Tuberculosis	KEGG PATHWAY	ecb05152	1	179	0.449343	0.46751	TNF	http://www.genome.jp/kegg-bin/show_pathway?ecb05152/ecb:100033834%09red
Kaposi sarcoma-associated herpesvirus infection	KEGG PATHWAY	ecb05167	1	186	0.462003	0.4791	NFKBIA	http://www.genome.jp/kegg-bin/show_pathway?ecb05167/ecb:100058000%09red
Chemokine signaling pathway	KEGG PATHWAY	ecb04062	1	190	0.469107	0.485668	NFKBIA	http://www.genome.jp/kegg-bin/show_pathway?ecb04062/ecb:100058000%09red
Huntington disease	KEGG PATHWAY	ecb05016	1	193	0.474373	0.490718	NDUFS7	http://www.genome.jp/kegg-bin/show_pathway?ecb05016/ecb:100068855%09red
Viral carcinogenesis	KEGG PATHWAY	ecb05203	1	201	0.488166	0.503746	NFKBIA	http://www.genome.jp/kegg-bin/show_pathway?ecb05203/ecb:100058000%09red
Proteoglycans in cancer	KEGG PATHWAY	ecb05205	1	203	0.491558	0.506417	TNF	http://www.genome.jp/kegg-bin/show_pathway?ecb05205/ecb:100033834%09red
Regulation of actin cytoskeleton	KEGG PATHWAY	ecb04810	1	214	0.509817	0.524371	CHRM5	http://www.genome.jp/kegg-bin/show_pathway?ecb04810/ecb:100057856%09red/ecb:100147102%09red
Thermogenesis	KEGG PATHWAY	ecb04714	1	231	0.536764	0.550292	NDUFS7	http://www.genome.jp/kegg-bin/show_pathway?ecb04714/ecb:100068855%09red/ecb:100065681%09red
Human papillomavirus infection	KEGG PATHWAY	ecb05165	1	330	0.66689	0.674377	TNF	http://www.genome.jp/kegg-bin/show_pathway?ecb05165/ecb:100033834%09red/ecb:100147102%09red
PI3K-Akt signaling pathway	KEGG PATHWAY	ecb04151	1	354	0.692522	0.698616	EFNA2	http://www.genome.jp/kegg-bin/show_pathway?ecb04151/ecb:111774429%09red
Olfactory transduction	KEGG PATHWAY	ecb04740	1	448	0.775399	0.777866	PDE2A	http://www.genome.jp/kegg-bin/show_pathway?ecb04740/ecb:100052619%09red

## Sheet: go_term
Category	Term	GO_ID	Count	%	PValue	Genes	List Total	Pop Hits	Pop Total	Fold Enrichment	Bonferroni	Benjamini	FDR
GOTERM_MF_DIRECT	GO:0004540	ribonuclease activity	4	3.10078	0.000457061	RNASEH1, RNASE6, RNASE13, RNASE4	113	23	16881	25.9808	0.117332	0.124778	0.124778
GOTERM_BP_DIRECT	GO:0051092	positive regulation of NF-kappaB transcription factor activity	6	4.65116	0.00182052	NFKBIA, PSMA6, TRAPPC9, TNF, HSPA1B, HSPA1A	111	133	16792	6.82463	0.741764	1	1
GOTERM_BP_DIRECT	GO:0033209	tumor necrosis factor-mediated signaling pathway	5	3.87597	0.00755298	PSMA6, TNFRSF9, LTA, LTB, TNF	111	118	16792	6.41014	0.996423	1	1
GOTERM_CC_DIRECT	GO:0048471	perinuclear region of cytoplasm	11	8.52713	0.00939686	APC2, PDE2A, M6PR, LMTK2, NDRG2, AIF1, CLIC1, RYR3, HSPA1B, RASGRP3, HSPA1A	124	621	18224	2.60329	0.82728	1	1
GOTERM_BP_DIRECT	GO:0032757	positive regulation of interleukin-8 production	3	2.32558	0.0124735	TNF, HSPA1B, HSPA1A	111	26	16792	17.4553	0.999911	1	1
GOTERM_BP_DIRECT	GO:0007274	neuromuscular synaptic transmission	3	2.32558	0.0124735	FCHSD2, CHRNB3, CHRNA6	111	26	16792	17.4553	0.999911	1	1
GOTERM_BP_DIRECT	GO:1902380	positive regulation of endoribonuclease activity	2	1.55039	0.013059	HSPA1B, HSPA1A	111	2	16792	151.279	0.999943	1	1
GOTERM_BP_DIRECT	GO:1904722	positive regulation of mRNA endonucleolytic cleavage involved in unfolded protein response	2	1.55039	0.013059	HSPA1B, HSPA1A	111	2	16792	151.279	0.999943	1	1
GOTERM_BP_DIRECT	GO:0002876	positive regulation of chronic inflammatory response to antigenic stimulus	2	1.55039	0.013059	LTA, TNF	111	2	16792	151.279	0.999943	1	1
GOTERM_MF_DIRECT	GO:0003676	nucleic acid binding	14	10.8527	0.0134919	DAZAP1, CIRBP, RNASE6, RNASE13, RNASE4, GPANK1, RNASEH1, HNRNPDL, SALL2, ZNF219, HNRNPC, ZNF235, NELFE, ZNF233	113	985	16881	2.1233	0.975483	1	1
GOTERM_CC_DIRECT	GO:0005887	integral component of plasma membrane	18	13.9535	0.0142436	LRP1, KCNK9, SLC20A2, CADM2, TNFRSF9, CHRM5, M6PR, TMEM150C, TNF, GRM1, RASGRP3, KCNV1, NCR3, APOM, CNGA1, SLC39A2, SLC12A6, CORIN	124	1415	18224	1.86955	0.930634	1	1
GOTERM_MF_DIRECT	GO:0004872	receptor activity	6	4.65116	0.0148328	NCR3, LRP1, SLC20A2, CADM2, TNFRSF9, KLRG1	113	217	16881	4.13058	0.983087	1	1
GOTERM_MF_DIRECT	GO:0005164	tumor necrosis factor receptor binding	3	2.32558	0.0157607	LTA, LTB, TNF	113	29	16881	15.4541	0.986924	1	1
GOTERM_BP_DIRECT	GO:0070434	positive regulation of nucleotide-binding oligomerization domain containing 2 signaling pathway	2	1.55039	0.0195249	HSPA1B, HSPA1A	111	3	16792	100.853	1	1	1
GOTERM_CC_DIRECT	GO:0005913	cell-cell adherens junction	7	5.42636	0.0223826	NCR3, BAIAP2L1, CADM2, STXBP6, CLIC1, HSPA1B, HSPA1A	124	323	18224	3.18506	0.985161	1	1
GOTERM_BP_DIRECT	GO:0007271	synaptic transmission, cholinergic	3	2.32558	0.0243976	CHRNB3, CHRNA6, CHRM5	111	37	16792	12.2659	1	1	1
GOTERM_BP_DIRECT	GO:2001240	negative regulation of extrinsic apoptotic signaling pathway in absence of ligand	3	2.32558	0.0243976	TNF, HSPA1B, HSPA1A	111	37	16792	12.2659	1	1	1
GOTERM_BP_DIRECT	GO:0051222	positive regulation of protein transport	2	1.55039	0.0259489	LRP1, TNF	111	4	16792	75.6396	1	1	1
GOTERM_BP_DIRECT	GO:0002925	positive regulation of humoral immune response mediated by circulating immunoglobulin	2	1.55039	0.0259489	LTA, TNF	111	4	16792	75.6396	1	1	1
GOTERM_BP_DIRECT	GO:0070370	cellular heat acclimation	2	1.55039	0.0259489	HSPA1B, HSPA1A	111	4	16792	75.6396	1	1	1
GOTERM_MF_DIRECT	GO:0005102	receptor binding	7	5.42636	0.0302313	NCR3, CADM2, LTA, UTS2, LTB, HSPA1B, HSPA1A	113	353	16881	2.9624	0.999771	1	1
GOTERM_MF_DIRECT	GO:0031072	heat shock protein binding	3	2.32558	0.0316145	NFKBIA, HSPA1B, HSPA1A	113	42	16881	10.6707	0.999845	1	1
GOTERM_BP_DIRECT	GO:0045429	positive regulation of nitric oxide biosynthetic process	3	2.32558	0.0322534	DDAH2, TNF, AIF1	111	43	16792	10.5544	1	1	1
GOTERM_BP_DIRECT	GO:0042127	regulation of cell proliferation	5	3.87597	0.0334227	NFKBIA, BAG6, STAT6, TNF, PTGS1	111	185	16792	4.08863	1	1	1
GOTERM_CC_DIRECT	GO:0005765	lysosomal membrane	6	4.65116	0.0382831	LRP1, MIOS, NEU1, M6PR, TMEM150C, TECPR1	124	274	18224	3.21827	0.999297	1	1
GOTERM_BP_DIRECT	GO:1903265	positive regulation of tumor necrosis factor-mediated signaling pathway	2	1.55039	0.038672	HSPA1B, HSPA1A	111	6	16792	50.4264	1	1	1
GOTERM_MF_DIRECT	GO:0055131	C3HC4-type RING finger domain binding	2	1.55039	0.0391593	HSPA1B, HSPA1A	113	6	16881	49.7965	0.999982	1	1
GOTERM_BP_DIRECT	GO:0010467	gene expression	3	2.32558	0.0394519	METTL3, LTB, HNRNPC	111	48	16792	9.45495	1	1	1
GOTERM_BP_DIRECT	GO:0007165	signal transduction	14	10.8527	0.0401215	NRP1, CHRNB3, CHRNA6, PDE2A, M6PR, ARAP1, NDRG2, SALL2, SPOCK3, ZNF219, LTA, STAT6, LTB, CLIC1	111	1161	16792	1.82421	1	1	1
GOTERM_MF_DIRECT	GO:0031625	ubiquitin protein ligase binding	6	4.65116	0.0423938	NFKBIA, BAG6, SHPRH, PER3, HSPA1B, HSPA1A	113	287	16881	3.12312	0.999993	1	1
GOTERM_BP_DIRECT	GO:1901029	negative regulation of mitochondrial outer membrane permeabilization involved in apoptotic signaling pathway	2	1.55039	0.0449717	HSPA1B, HSPA1A	111	7	16792	43.2227	1	1	1
GOTERM_BP_DIRECT	GO:0071805	potassium ion transmembrane transport	4	3.10078	0.0451846	KCNV1, KCNK9, CNGA1, SLC12A6	111	121	16792	5.00097	1	1	1
GOTERM_BP_DIRECT	GO:0030178	negative regulation of Wnt signaling pathway	3	2.32558	0.0456055	APC2, LRP1, CHD8	111	52	16792	8.72765	1	1	1
GOTERM_MF_DIRECT	GO:0004519	endonuclease activity	3	2.32558	0.0466606	RNASE6, RNASE13, RNASE4	113	52	16881	8.61862	0.999998	1	1
GOTERM_BP_DIRECT	GO:0010888	negative regulation of lipid storage	2	1.55039	0.0512304	NFKBIA, TNF	111	8	16792	37.8198	1	1	1
GOTERM_MF_DIRECT	GO:0005249	voltage-gated potassium channel activity	3	2.32558	0.0567077	KCNV1, KCNK9, CNGA1	113	58	16881	7.72704	1	1	1
GOTERM_BP_DIRECT	GO:0050821	protein stabilization	4	3.10078	0.0600356	BAG6, PER3, HSPA1B, HSPA1A	111	136	16792	4.44939	1	1	1
GOTERM_BP_DIRECT	GO:0090084	negative regulation of inclusion body assembly	2	1.55039	0.0636262	HSPA1B, HSPA1A	111	10	16792	30.2559	1	1	1
GOTERM_CC_DIRECT	GO:0072546	ER membrane protein complex	2	1.55039	0.0654957	EMC4, EMC7	124	10	18224	29.3935	0.999997	1	1
GOTERM_CC_DIRECT	GO:0001527	microfibril	2	1.55039	0.0654957	ADAMTSL5, LTBP1	124	10	18224	29.3935	0.999997	1	1
GOTERM_BP_DIRECT	GO:0008217	regulation of blood pressure	3	2.32558	0.067759	UTS2, CORIN, PTGS1	111	65	16792	6.98212	1	1	1
GOTERM_BP_DIRECT	GO:0010941	regulation of cell death	2	1.55039	0.0697638	HSPA1B, HSPA1A	111	11	16792	27.5053	1	1	1
GOTERM_MF_DIRECT	GO:0003723	RNA binding	8	6.20155	0.0717554	PSMA6, DAZAP1, RNASEH1, CIRBP, PABPC4L, HNRNPC, NELFE, LSM2	113	547	16881	2.18485	1	1	1
GOTERM_CC_DIRECT	GO:0031410	cytoplasmic vesicle	5	3.87597	0.0750021	NRP1, NEU1, ARAP1, SLC39A2, TECPR1	124	235	18224	3.12697	0.999999	1	1
GOTERM_CC_DIRECT	GO:0005576	extracellular region	17	13.1783	0.0753203	COL28A1, COLEC11, RNASE6, RNASE13, RNASE4, TNF, LTBP1, C2, FSTL5, APOM, EFNA2, ADAMTSL5, UTS2, LY6G5B, LY6G5C, CORIN, VWA7	124	1610	18224	1.55183	1	1	1
GOTERM_MF_DIRECT	GO:0042623	ATPase activity, coupled	2	1.55039	0.0767983	HSPA1B, HSPA1A	113	12	16881	24.8982	1	1	1
GOTERM_MF_DIRECT	GO:0001618	virus receptor activity	3	2.32558	0.0787625	SLC20A2, HSPA1B, HSPA1A	113	70	16881	6.4024	1	1	1
GOTERM_BP_DIRECT	GO:0042994	cytoplasmic sequestering of transcription factor	2	1.55039	0.0819197	NFKBIA, NFKBIL1	111	13	16792	23.2737	1	1	1
GOTERM_MF_DIRECT	GO:0000166	nucleotide binding	6	4.65116	0.0820469	DAZAP1, HNRNPDL, CIRBP, PABPC4L, HNRNPC, NELFE	113	348	16881	2.57568	1	1	1
GOTERM_BP_DIRECT	GO:0007267	cell-cell signaling	5	3.87597	0.0857335	NRP1, EFNA2, LTA, LTB, BHLHA15	111	254	16792	2.97794	1	1	1
GOTERM_BP_DIRECT	GO:1900034	regulation of cellular response to heat	3	2.32558	0.0867261	NUP155, HSPA1B, HSPA1A	111	75	16792	6.05117	1	1	1
GOTERM_BP_DIRECT	GO:0010875	positive regulation of cholesterol efflux	2	1.55039	0.0879384	NFKBIA, LRP1	111	14	16792	21.6113	1	1	1
GOTERM_MF_DIRECT	GO:0044183	protein binding involved in protein folding	2	1.55039	0.089017	HSPA1B, HSPA1A	113	14	16881	21.3413	1	1	1
GOTERM_CC_DIRECT	GO:0016021	integral component of membrane	43	33.3333	0.0923994	NRP1, SLC44A4, LRP1, KCNK9, SLC20A2, LST1, CHRNA6, NDRG2, TNF, GRM1, RYR3, ABHD16A, NIPAL1, NEU1, CNGA1, EMC4, STXBP6, SLC12A6, EMC7, LY6G6D, CSMD1, CORIN, KLRG1, CHRNB3, CADM2, TNFRSF9, SPACA1, SMIM19, M6PR, NFXL1, LMTK2, TMEM150C, LRP1B, TMEM253, LPCAT4, ZNF219, FAT3, LTB, REEP6, NEMP1, LY6G5C, CNTNAP5, TECPR1	124	5163	18224	1.22402	1	1	1
GOTERM_BP_DIRECT	GO:0042026	protein refolding	2	1.55039	0.0939181	HSPA1B, HSPA1A	111	15	16792	20.1706	1	1	1
GOTERM_BP_DIRECT	GO:0046718	viral entry into host cell	3	2.32558	0.0967393	SLC20A2, HSPA1B, HSPA1A	111	80	16792	5.67297	1	1	1
GOTERM_BP_DIRECT	GO:0044130	negative regulation of growth of symbiont in host	2	1.55039	0.0998589	LTA, TNF	111	16	16792	18.9099	1	1	1
GOTERM_BP_DIRECT	GO:0031396	regulation of protein ubiquitination	2	1.55039	0.0998589	HSPA1B, HSPA1A	111	16	16792	18.9099	1	1	1
